# Supplementary material for: N-[(E)-3,4-Dimeth­oxy­benzyl­idene]-2,3-dimethyl­aniline
Source: Acta Crystallogr Sect E Struct Rep Online. 2011 Aug 27;67(Pt 9):o2378. doi: 10.1107/S1600536811032892 (PMC3200881; doi:10.1107/S1600536811032892)
Supplement: Supplementary file 1 [file e-67-o2378-sup1.cif]

##############################################################################
#                                                                            #
# This CIF contains the data in a paper accepted for publication in          #
# Acta Crystallographica Section E. It conforms to the requirements of       #
# Notes for Authors for Acta Crystallographica Section E, and has been       #
# peer reviewed under the auspices of the IUCr Commission on Journals.       #
#                                                                            #
# Full details of the Crystallographic Information File format               #
# are given in the paper "The Crystallographic Information File (CIF):       #
# a New Standard Archive File for Crystallography" by S. R. Hall, F. H.      #
# Allen and I. D. Brown [Acta Cryst. (1991), A47, 655-685].                  #
#                                                                            #
# The current version of the core CIF dictionary is obtainable from          #
# ftp://ftp.iucr.org/pub/cif_core.dic.                                       #
#                                                                            #
# Software is freely available for graphical display of the structure(s)     #
# in this CIF. For information consult the CIF software page                 #
# http://www.iucr.org/resources/cif/software.                                #
#                                                                            #
# This file may be used for bona fide research purposes within the           #
# scientific community so long as proper attribution is given to the journal # 
# article from which it was obtained.                                        #
#                                                                            #
##############################################################################
data_global
_audit_creation_method     ?
_journal_date_recd_electronic     2011-08-11
_journal_date_accepted     2011-08-13
_journal_name_full     'Acta Crystallographica, Section E'
_journal_year     2011
_journal_volume     67
_journal_issue      9
_journal_page_first     o2378
_journal_page_last     o2378
_journal_paper_category     QO
_journal_coeditor_code     HB6358
_publ_contact_author
;
Muhammad Nawaz Tahir
University of Sargodha
Department of Physics
Sargodha
Pakistan
;
_publ_contact_author_email     'dmntahir_uos@yahoo.com'
_publ_contact_author_fax     '0092 48 32 22 121'
_publ_contact_author_phone     '0092 48 92 30 914'
_publ_section_title
;
<i>N</i>-[(<i>E</i>)-3,4-Dimethoxybenzylidene]-2,3-dimethylaniline
;
loop_
    _publ_author_name
    _publ_author_address
    'Tahir, M. Nawaz'
;
Department of Physics
University of Sargodha
Sargodha
Pakistan
;
    'Muhammad Ilyas Tariq'
;
Department of Chemistry
University of Sargodha
Sargodha
Pakistan
;
    'Riaz H. Tariq'
;
Institute of Chemical and Pharmaceutical Sciences
The University of Faisalabad
Faisalabad
Pakistan
;
data_I
_audit_creation_method     SHELXL-97
_chemical_name_systematic
;
<i>N</i>-[(<i>E</i>)-3,4-Dimethoxybenzylidene]-2,3-dimethylaniline
;
_chemical_name_common     ?
_chemical_formula_moiety     'C17 H19 N O2'
_chemical_formula_sum     'C17 H19 N O2'
_chemical_formula_iupac     'C17 H19 N O2'
_chemical_formula_weight     269.33
_symmetry_cell_setting     triclinic
_symmetry_space_group_name_H-M     'P -1'
_symmetry_space_group_name_Hall     '-P 1'
loop_
    _symmetry_equiv_pos_site_id
    _symmetry_equiv_pos_as_xyz
    1 x,y,z
    2 -x,-y,-z
_cell_length_a     7.0144(4)
_cell_length_b     7.4488(4)
_cell_length_c     15.6202(8)
_cell_angle_alpha     81.987(2)
_cell_angle_beta     81.009(3)
_cell_angle_gamma     73.527(2)
_cell_volume     769.12(7)
_cell_formula_units_Z     2
_cell_measurement_reflns_used     2028
_cell_measurement_theta_min     2.65
_cell_measurement_theta_max     28.35
_cell_measurement_temperature     296(2)
_exptl_crystal_description     prism
_exptl_crystal_colour     colorless
_exptl_crystal_size_max     0.34
_exptl_crystal_size_mid     0.25
_exptl_crystal_size_min     0.22
_exptl_crystal_density_diffrn     1.163
_exptl_crystal_density_meas     ?
_exptl_crystal_density_method     'not measured'
_exptl_crystal_F_000     288
_exptl_absorpt_coefficient_mu     0.076
_exptl_absorpt_correction_type     multi-scan
_exptl_absorpt_process_details     '(SADABS; Bruker, 2005)'
_exptl_absorpt_correction_T_min     0.972
_exptl_absorpt_correction_T_max     0.983
_exptl_special_details
;
;
_diffrn_ambient_temperature     296(2)
_diffrn_radiation_type     MoK\a
_diffrn_radiation_wavelength     0.71073
_diffrn_radiation_source     'fine-focus sealed tube'
_diffrn_radiation_monochromator     graphite
_diffrn_measurement_device_type     'Bruker Kappa APEXII CCD'
_diffrn_measurement_method     \w
_diffrn_detector_area_resol_mean     7.50
_diffrn_reflns_number     8993
_diffrn_reflns_av_R_equivalents     0.0186
_diffrn_reflns_av_sigmaI/netI     0.0286
_diffrn_reflns_theta_min     2.65
_diffrn_reflns_theta_max     28.35
_diffrn_reflns_theta_full     25.00
_diffrn_measured_fraction_theta_max     0.960
_diffrn_measured_fraction_theta_full     0.986
_diffrn_reflns_limit_h_min     -9
_diffrn_reflns_limit_h_max     8
_diffrn_reflns_limit_k_min     -9
_diffrn_reflns_limit_k_max     9
_diffrn_reflns_limit_l_min     -20
_diffrn_reflns_limit_l_max     20
_diffrn_standards_number     0
_diffrn_standards_interval_count     ?
_diffrn_standards_interval_time     ?
_diffrn_standards_decay_%     ?
_refine_special_details
;
Refinement of <i>F</i>^2^ against ALL reflections. The weighted <i>R</i>-factor
<i>wR</i> and goodness of fit <i>S</i> are based on <i>F</i>^2^, conventional
<i>R</i>-factors <i>R</i> are based on <i>F</i>, with <i>F</i> set to zero for
negative <i>F</i>^2^. The threshold expression of <i>F</i>^2^ >
\s(<i>F</i>^2^) is used only for calculating <i>R</i>-factors(gt) <i>etc</i>.
and is not relevant to the choice of reflections for refinement.
<i>R</i>-factors based on <i>F</i>^2^ are statistically about twice as large
as those based on <i>F</i>, and <i>R</i>- factors based on ALL data will be
even larger.
;
_reflns_number_total     3688
_reflns_number_gt     2028
_reflns_threshold_expression     I>2\s(I)
_refine_ls_structure_factor_coef     Fsqd
_refine_ls_matrix_type     full
_refine_ls_R_factor_all     0.1071
_refine_ls_R_factor_gt     0.0613
_refine_ls_wR_factor_gt     0.1767
_refine_ls_wR_factor_ref     0.2105
_refine_ls_goodness_of_fit_ref     1.075
_refine_ls_restrained_S_all     1.075
_refine_ls_number_reflns     3688
_refine_ls_number_parameters     185
_refine_ls_number_restraints     0
_refine_ls_hydrogen_treatment     constr
_refine_ls_weighting_scheme     calc
_refine_ls_weighting_details
         'calc w=1/[\s^2^(Fo^2^)+(0.0973P)^2^+0.0736P] where P=(Fo^2^+2Fc^2^)/3'
_atom_sites_solution_hydrogens     geom
_atom_sites_solution_primary     direct
_atom_sites_solution_secondary     difmap
_refine_ls_shift/su_max     0.000
_refine_ls_shift/su_mean     0.000
_refine_diff_density_max     0.190
_refine_diff_density_min     -0.175
loop_
    _atom_type_symbol
    _atom_type_description
    _atom_type_scat_dispersion_real
    _atom_type_scat_dispersion_imag
    _atom_type_scat_source
    'C' 'C' 0.0033 0.0016
                         'International Tables Vol C Tables 4.2.6.8 and 6.1.1.4'
    'H' 'H' 0.0000 0.0000
                         'International Tables Vol C Tables 4.2.6.8 and 6.1.1.4'
    'N' 'N' 0.0061 0.0033
                         'International Tables Vol C Tables 4.2.6.8 and 6.1.1.4'
    'O' 'O' 0.0106 0.0060
                         'International Tables Vol C Tables 4.2.6.8 and 6.1.1.4'
_computing_data_collection     'APEX2 (Bruker, 2009)'
_computing_cell_refinement     'SAINT (Bruker, 2009)'
_computing_data_reduction     'SAINT (Bruker, 2009)'
_computing_structure_solution     'SHELXS97 (Sheldrick, 2008)'
_computing_structure_refinement     'SHELXL97 (Sheldrick, 2008)'
_computing_molecular_graphics
                  'ORTEP-3 for Windows (Farrugia, 1997) and PLATON (Spek, 2009)'
_computing_publication_material
                                'WinGX (Farrugia, 1999) and PLATON (Spek, 2009)'
loop_
    _atom_site_type_symbol
    _atom_site_label
    _atom_site_fract_x
    _atom_site_fract_y
    _atom_site_fract_z
    _atom_site_U_iso_or_equiv
    _atom_site_thermal_displace_type
    _atom_site_calc_flag
    _atom_site_refinement_flags
    _atom_site_occupancy
    _atom_site_disorder_assembly
    _atom_site_disorder_group
    O O1 0.4243(2) 1.3278(2) 0.06049(11) 0.1032(6) Uani . . 1.000 . -16
    O O2 0.0678(3) 1.5334(3) 0.09093(12) 0.1237(7) Uani . . 1.000 . -16
    N N1 0.4479(2) 0.7156(3) 0.26807(10) 0.0781(6) Uani . . 1.000 . -16
    C C1 0.4907(3) 0.5385(3) 0.31797(12) 0.0724(7) Uani . . 1.000 . -16
    C C2 0.6399(3) 0.4985(2) 0.37272(11) 0.0653(6) Uani . . 1.000 . -16
    C C3 0.6892(3) 0.3227(3) 0.42177(13) 0.0801(7) Uani . . 1.000 . -16
    C C4 0.5942(5) 0.1908(3) 0.41376(19) 0.1067(10) Uani . . 1.000 . -16
    C C5 0.4515(5) 0.2251(4) 0.3599(2) 0.1191(11) Uani . . 1.000 . -16
    C C6 0.3959(4) 0.4001(4) 0.31104(18) 0.1058(10) Uani . . 1.000 . -16
    C C7 0.7449(3) 0.6439(3) 0.38007(15) 0.0814(7) Uani . . 1.000 . -16
    C C8 0.8467(4) 0.2768(3) 0.48259(17) 0.1107(10) Uani . . 1.000 . -16
    C C9 0.2673(3) 0.8109(4) 0.26475(13) 0.0873(8) Uani . . 1.000 . -16
    C C10 0.2098(3) 0.9939(4) 0.21549(13) 0.0872(8) Uani . . 1.000 . -16
    C C11 0.3509(3) 1.0665(3) 0.15843(12) 0.0804(7) Uani . . 1.000 . -16
    C C12 0.2991(3) 1.2443(3) 0.11668(13) 0.0845(7) Uani . . 1.000 . -16
    C C13 0.1014(3) 1.3574(4) 0.13272(14) 0.0982(9) Uani . . 1.000 . -16
    C C14 -0.0383(3) 1.2866(5) 0.18777(16) 0.1098(12) Uani . . 1.000 . -16
    C C15 0.0153(3) 1.1059(5) 0.22878(16) 0.1091(12) Uani . . 1.000 . -16
    C C16 0.6230(3) 1.2208(3) 0.03706(18) 0.1017(9) Uani . . 1.000 . -16
    C C17 -0.1297(4) 1.6586(5) 0.1040(2) 0.1511(14) Uani . . 1.000 . -16
    H H4 0.62832 0.07416 0.44610 0.1282 Uiso . . 1.000 . -16
    H H5 0.38993 0.13205 0.35542 0.1429 Uiso . . 1.000 . -16
    H H6 0.29718 0.42404 0.27438 0.1267 Uiso . . 1.000 . -16
    H H7A 0.71156 0.74586 0.33535 0.1221 Uiso . . 1.000 . -16
    H H7B 0.88706 0.58857 0.37339 0.1221 Uiso . . 1.000 . -16
    H H7C 0.70333 0.69060 0.43618 0.1221 Uiso . . 1.000 . -16
    H H8A 0.84583 0.15970 0.51705 0.1659 Uiso . . 1.000 . -16
    H H8B 0.81876 0.37504 0.52020 0.1659 Uiso . . 1.000 . -16
    H H8C 0.97589 0.26637 0.44934 0.1659 Uiso . . 1.000 . -16
    H H9 0.16648 0.76071 0.29555 0.1047 Uiso . . 1.000 . -16
    H H11 0.48208 0.99265 0.14874 0.0964 Uiso . . 1.000 . -16
    H H14 -0.16955 1.36030 0.19753 0.1317 Uiso . . 1.000 . -16
    H H15 -0.08069 1.05903 0.26580 0.1308 Uiso . . 1.000 . -16
    H H16A 0.69124 1.18297 0.08799 0.1523 Uiso . . 1.000 . -16
    H H16B 0.69194 1.29576 -0.00456 0.1523 Uiso . . 1.000 . -16
    H H16C 0.62060 1.11121 0.01184 0.1523 Uiso . . 1.000 . -16
    H H17A -0.22229 1.60982 0.08122 0.2265 Uiso . . 1.000 . -16
    H H17B -0.12956 1.78039 0.07430 0.2265 Uiso . . 1.000 . -16
    H H17C -0.16937 1.66912 0.16514 0.2265 Uiso . . 1.000 . -16
loop_
    _atom_site_aniso_label
    _atom_site_aniso_U_11
    _atom_site_aniso_U_22
    _atom_site_aniso_U_33
    _atom_site_aniso_U_12
    _atom_site_aniso_U_13
    _atom_site_aniso_U_23
    O1 0.0793(9) 0.1041(11) 0.0950(11) 0.0173(8) -0.0053(8) 0.0011(8)
    O2 0.0955(11) 0.1343(14) 0.0975(12) 0.0434(10) -0.0131(9) -0.0186(10)
    N1 0.0689(10) 0.1016(12) 0.0657(10) -0.0269(9) -0.0016(7) -0.0135(8)
    C1 0.0726(11) 0.0870(13) 0.0648(10) -0.0362(10) 0.0107(9) -0.0220(9)
    C2 0.0683(10) 0.0677(11) 0.0609(10) -0.0251(8) 0.0103(8) -0.0157(8)
    C3 0.0919(13) 0.0699(12) 0.0725(12) -0.0256(10) 0.0236(10) -0.0164(9)
    C4 0.133(2) 0.0838(15) 0.1044(19) -0.0482(15) 0.0309(16) -0.0238(13)
    C5 0.144(2) 0.1027(19) 0.133(2) -0.0808(18) 0.034(2) -0.0442(18)
    C6 0.1058(17) 0.139(2) 0.0977(17) -0.0668(16) 0.0115(13) -0.0523(16)
    C7 0.0819(12) 0.0803(12) 0.0893(14) -0.0328(10) -0.0139(10) -0.0060(10)
    C8 0.124(2) 0.0967(16) 0.0917(17) -0.0090(15) -0.0065(15) 0.0061(13)
    C9 0.0686(12) 0.1318(18) 0.0640(12) -0.0304(12) -0.0026(9) -0.0174(12)
    C10 0.0633(11) 0.1337(19) 0.0587(11) -0.0106(11) -0.0090(9) -0.0217(12)
    C11 0.0590(10) 0.1120(16) 0.0585(10) 0.0010(10) -0.0108(8) -0.0156(10)
    C12 0.0670(11) 0.1122(16) 0.0570(11) 0.0084(11) -0.0100(9) -0.0159(10)
    C13 0.0765(13) 0.130(2) 0.0626(12) 0.0260(13) -0.0180(10) -0.0259(12)
    C14 0.0621(12) 0.167(3) 0.0755(14) 0.0215(14) -0.0105(11) -0.0365(15)
    C15 0.0625(12) 0.178(3) 0.0730(14) -0.0054(15) -0.0046(10) -0.0264(16)
    C16 0.0696(12) 0.0984(16) 0.122(2) -0.0017(11) -0.0060(12) -0.0103(14)
    C17 0.114(2) 0.163(3) 0.118(2) 0.0679(19) -0.0177(17) -0.035(2)
_geom_special_details
;
Bond distances, angles <i>etc</i>. have been calculated using the rounded
fractional coordinates. All su's are estimated from the variances of the
(full) variance-covariance matrix. The cell e.s.d.'s are taken into account in
the estimation of distances, angles and torsion angles
;
loop_
    _geom_bond_atom_site_label_1
    _geom_bond_atom_site_label_2
    _geom_bond_site_symmetry_1
    _geom_bond_site_symmetry_2
    _geom_bond_distance
    _geom_bond_publ_flag
    O1 C12 . . 1.358(3) no
    O1 C16 . . 1.416(3) no
    O2 C13 . . 1.355(3) no
    O2 C17 . . 1.436(4) no
    N1 C1 . . 1.414(3) no
    N1 C9 . . 1.270(3) no
    C1 C2 . . 1.396(3) no
    C1 C6 . . 1.400(4) no
    C2 C3 . . 1.403(3) no
    C2 C7 . . 1.497(3) no
    C3 C4 . . 1.363(4) no
    C3 C8 . . 1.504(4) no
    C4 C5 . . 1.354(5) no
    C5 C6 . . 1.400(4) no
    C9 C10 . . 1.451(4) no
    C10 C11 . . 1.400(3) no
    C10 C15 . . 1.384(4) no
    C11 C12 . . 1.368(3) no
    C12 C13 . . 1.408(3) no
    C13 C14 . . 1.372(3) no
    C14 C15 . . 1.383(5) no
    C4 H4 . . 0.9300 no
    C5 H5 . . 0.9300 no
    C6 H6 . . 0.9300 no
    C7 H7A . . 0.9600 no
    C7 H7B . . 0.9600 no
    C7 H7C . . 0.9600 no
    C8 H8A . . 0.9600 no
    C8 H8B . . 0.9600 no
    C8 H8C . . 0.9600 no
    C9 H9 . . 0.9300 no
    C11 H11 . . 0.9300 no
    C14 H14 . . 0.9300 no
    C15 H15 . . 0.9300 no
    C16 H16A . . 0.9600 no
    C16 H16B . . 0.9600 no
    C16 H16C . . 0.9600 no
    C17 H17A . . 0.9600 no
    C17 H17B . . 0.9600 no
    C17 H17C . . 0.9600 no
loop_
    _geom_angle_atom_site_label_1
    _geom_angle_atom_site_label_2
    _geom_angle_atom_site_label_3
    _geom_angle_site_symmetry_1
    _geom_angle_site_symmetry_2
    _geom_angle_site_symmetry_3
    _geom_angle
    _geom_angle_publ_flag
    C12 O1 C16 . . . 118.63(17) no
    C13 O2 C17 . . . 118.4(2) no
    C1 N1 C9 . . . 119.83(19) no
    N1 C1 C2 . . . 118.28(18) no
    N1 C1 C6 . . . 122.3(2) no
    C2 C1 C6 . . . 119.3(2) no
    C1 C2 C3 . . . 119.81(18) no
    C1 C2 C7 . . . 120.07(16) no
    C3 C2 C7 . . . 120.11(18) no
    C2 C3 C4 . . . 119.6(2) no
    C2 C3 C8 . . . 121.02(19) no
    C4 C3 C8 . . . 119.4(2) no
    C3 C4 C5 . . . 121.7(2) no
    C4 C5 C6 . . . 120.3(3) no
    C1 C6 C5 . . . 119.3(3) no
    N1 C9 C10 . . . 123.5(2) no
    C9 C10 C11 . . . 121.3(2) no
    C9 C10 C15 . . . 120.1(2) no
    C11 C10 C15 . . . 118.5(2) no
    C10 C11 C12 . . . 121.1(2) no
    O1 C12 C11 . . . 125.7(2) no
    O1 C12 C13 . . . 114.90(19) no
    C11 C12 C13 . . . 119.4(2) no
    O2 C13 C12 . . . 114.7(2) no
    O2 C13 C14 . . . 125.5(3) no
    C12 C13 C14 . . . 119.8(3) no
    C13 C14 C15 . . . 120.2(3) no
    C10 C15 C14 . . . 120.9(2) no
    C3 C4 H4 . . . 119.00 no
    C5 C4 H4 . . . 119.00 no
    C4 C5 H5 . . . 120.00 no
    C6 C5 H5 . . . 120.00 no
    C1 C6 H6 . . . 120.00 no
    C5 C6 H6 . . . 120.00 no
    C2 C7 H7A . . . 109.00 no
    C2 C7 H7B . . . 109.00 no
    C2 C7 H7C . . . 109.00 no
    H7A C7 H7B . . . 109.00 no
    H7A C7 H7C . . . 109.00 no
    H7B C7 H7C . . . 109.00 no
    C3 C8 H8A . . . 109.00 no
    C3 C8 H8B . . . 109.00 no
    C3 C8 H8C . . . 109.00 no
    H8A C8 H8B . . . 109.00 no
    H8A C8 H8C . . . 109.00 no
    H8B C8 H8C . . . 109.00 no
    N1 C9 H9 . . . 118.00 no
    C10 C9 H9 . . . 118.00 no
    C10 C11 H11 . . . 119.00 no
    C12 C11 H11 . . . 119.00 no
    C13 C14 H14 . . . 120.00 no
    C15 C14 H14 . . . 120.00 no
    C10 C15 H15 . . . 120.00 no
    C14 C15 H15 . . . 120.00 no
    O1 C16 H16A . . . 109.00 no
    O1 C16 H16B . . . 109.00 no
    O1 C16 H16C . . . 109.00 no
    H16A C16 H16B . . . 109.00 no
    H16A C16 H16C . . . 109.00 no
    H16B C16 H16C . . . 109.00 no
    O2 C17 H17A . . . 109.00 no
    O2 C17 H17B . . . 109.00 no
    O2 C17 H17C . . . 109.00 no
    H17A C17 H17B . . . 109.00 no
    H17A C17 H17C . . . 109.00 no
    H17B C17 H17C . . . 110.00 no
loop_
    _geom_torsion_atom_site_label_1
    _geom_torsion_atom_site_label_2
    _geom_torsion_atom_site_label_3
    _geom_torsion_atom_site_label_4
    _geom_torsion_site_symmetry_1
    _geom_torsion_site_symmetry_2
    _geom_torsion_site_symmetry_3
    _geom_torsion_site_symmetry_4
    _geom_torsion
    _geom_torsion_publ_flag
    C16 O1 C12 C11 . . . . 4.7(3) no
    C16 O1 C12 C13 . . . . -176.7(2) no
    C17 O2 C13 C12 . . . . -179.7(2) no
    C17 O2 C13 C14 . . . . -0.3(4) no
    C9 N1 C1 C2 . . . . -133.8(2) no
    C9 N1 C1 C6 . . . . 49.3(3) no
    C1 N1 C9 C10 . . . . 179.8(2) no
    N1 C1 C2 C3 . . . . -178.66(18) no
    N1 C1 C2 C7 . . . . 2.3(3) no
    C6 C1 C2 C3 . . . . -1.7(3) no
    C6 C1 C2 C7 . . . . 179.2(2) no
    N1 C1 C6 C5 . . . . 177.5(2) no
    C2 C1 C6 C5 . . . . 0.6(4) no
    C1 C2 C3 C4 . . . . 1.7(3) no
    C1 C2 C3 C8 . . . . -178.9(2) no
    C7 C2 C3 C4 . . . . -179.3(2) no
    C7 C2 C3 C8 . . . . 0.2(3) no
    C2 C3 C4 C5 . . . . -0.5(4) no
    C8 C3 C4 C5 . . . . -180.0(3) no
    C3 C4 C5 C6 . . . . -0.6(5) no
    C4 C5 C6 C1 . . . . 0.5(4) no
    N1 C9 C10 C11 . . . . 8.8(4) no
    N1 C9 C10 C15 . . . . -166.8(2) no
    C9 C10 C11 C12 . . . . -175.4(2) no
    C15 C10 C11 C12 . . . . 0.2(3) no
    C9 C10 C15 C14 . . . . 174.7(2) no
    C11 C10 C15 C14 . . . . -1.0(4) no
    C10 C11 C12 O1 . . . . 179.8(2) no
    C10 C11 C12 C13 . . . . 1.2(3) no
    O1 C12 C13 O2 . . . . -1.3(3) no
    O1 C12 C13 C14 . . . . 179.3(2) no
    C11 C12 C13 O2 . . . . 177.4(2) no
    C11 C12 C13 C14 . . . . -2.0(3) no
    O2 C13 C14 C15 . . . . -178.1(2) no
    C12 C13 C14 C15 . . . . 1.2(4) no
    C13 C14 C15 C10 . . . . 0.3(4) no
loop_
    _geom_hbond_atom_site_label_D
    _geom_hbond_atom_site_label_H
    _geom_hbond_atom_site_label_A
    _geom_hbond_site_symmetry_A
    _geom_hbond_distance_DH
    _geom_hbond_distance_HA
    _geom_hbond_distance_DA
    _geom_hbond_angle_DHA
    _geom_hbond_publ_flag
    C16 H16B O2 2_685 0.96 2.51 3.454(3) 167 yes
_iucr_refine_instructions_details
;
TITL NT51_0m in P-1
CELL  0.71073   7.0144   7.4488  15.6202   81.987   81.009   73.527
ZERR     2.00   0.0004   0.0004   0.0008    0.002    0.003    0.002
LATT   1
SFAC  C    H    N    O
UNIT  34   38   2    4
MERG   2
FMAP   2
PLAN 10
ACTA   50
BOND   $H
HTAB
CONF
LIST 4
L.S.  10
MPLA 9 C1 C2 C3 C4 C5 C6 C7 C8 N1
MPLA 11 C9 C10 C11 C12 C13 C14 C15 C16 C17 O1 O2
TEMP    23.00
WGHT    0.097300    0.073600
FVAR       0.83471
O1    4    0.424262    1.327821    0.060491    11.00000    0.07928    0.10409 =
         0.09495    0.00113   -0.00528    0.01726
O2    4    0.067828    1.533399    0.090931    11.00000    0.09553    0.13433 =
         0.09747   -0.01863   -0.01309    0.04344
N1    3    0.447894    0.715600    0.268070    11.00000    0.06894    0.10159 =
         0.06569   -0.01349   -0.00160   -0.02693
C1    1    0.490679    0.538488    0.317971    11.00000    0.07259    0.08697 =
         0.06476   -0.02203    0.01066   -0.03618
C2    1    0.639939    0.498449    0.372724    11.00000    0.06826    0.06768 =
         0.06087   -0.01568    0.01034   -0.02512
C3    1    0.689232    0.322663    0.421767    11.00000    0.09194    0.06986 =
         0.07251   -0.01636    0.02356   -0.02556
C4    1    0.594214    0.190806    0.413755    11.00000    0.13320    0.08384 =
         0.10435   -0.02381    0.03093   -0.04819
AFIX  43
H4    2    0.628315    0.074165    0.446101    11.00000   -1.20000
AFIX   0
C5    1    0.451447    0.225141    0.359937    11.00000    0.14438    0.10271 =
         0.13257   -0.04418    0.03406   -0.08076
AFIX  43
H5    2    0.389932    0.132046    0.355416    11.00000   -1.20000
AFIX   0
C6    1    0.395913    0.400093    0.311040    11.00000    0.10575    0.13846 =
         0.09773   -0.05231    0.01154   -0.06681
AFIX  43
H6    2    0.297175    0.424042    0.274377    11.00000   -1.20000
AFIX   0
C7    1    0.744893    0.643926    0.380069    11.00000    0.08189    0.08026 =
         0.08933   -0.00595   -0.01386   -0.03279
AFIX 137
H7A   2    0.711562    0.745857    0.335349    11.00000   -1.50000
H7B   2    0.887058    0.588575    0.373388    11.00000   -1.50000
H7C   2    0.703334    0.690599    0.436178    11.00000   -1.50000
AFIX   0
C8    1    0.846665    0.276794    0.482590    11.00000    0.12374    0.09672 =
         0.09174    0.00606   -0.00645   -0.00901
AFIX 137
H8A   2    0.845828    0.159699    0.517053    11.00000   -1.50000
H8B   2    0.818759    0.375035    0.520199    11.00000   -1.50000
H8C   2    0.975889    0.266371    0.449338    11.00000   -1.50000
AFIX   0
C9    1    0.267338    0.810871    0.264754    11.00000    0.06861    0.13177 =
         0.06398   -0.01739   -0.00263   -0.03035
AFIX  43
H9    2    0.166483    0.760706    0.295546    11.00000   -1.20000
AFIX   0
C10   1    0.209827    0.993874    0.215492    11.00000    0.06330    0.13374 =
         0.05867   -0.02168   -0.00895   -0.01057
C11   1    0.350900    1.066530    0.158426    11.00000    0.05899    0.11201 =
         0.05851   -0.01563   -0.01083    0.00099
AFIX  43
H11   2    0.482079    0.992655    0.148740    11.00000   -1.20000
AFIX   0
C12   1    0.299142    1.244256    0.116679    11.00000    0.06698    0.11224 =
         0.05696   -0.01586   -0.01000    0.00838
C13   1    0.101413    1.357390    0.132717    11.00000    0.07653    0.12950 =
         0.06256   -0.02594   -0.01798    0.02600
C14   1   -0.038338    1.286546    0.187771    11.00000    0.06205    0.16710 =
         0.07550   -0.03652   -0.01049    0.02152
AFIX  43
H14   2   -0.169553    1.360301    0.197526    11.00000   -1.20000
AFIX   0
C15   1    0.015266    1.105931    0.228777    11.00000    0.06246    0.17759 =
         0.07297   -0.02639   -0.00456   -0.00537
AFIX  43
H15   2   -0.080689    1.059032    0.265803    11.00000   -1.20000
AFIX   0
C16   1    0.623003    1.220831    0.037055    11.00000    0.06961    0.09835 =
         0.12151   -0.01028   -0.00603   -0.00172
AFIX 137
H16A  2    0.691236    1.182968    0.087993    11.00000   -1.50000
H16B  2    0.691937    1.295764   -0.004563    11.00000   -1.50000
H16C  2    0.620603    1.111212    0.011845    11.00000   -1.50000
AFIX   0
C17   1   -0.129726    1.658562    0.103981    11.00000    0.11408    0.16306 =
         0.11771   -0.03484   -0.01771    0.06790
AFIX 137
H17A  2   -0.222295    1.609824    0.081222    11.00000   -1.50000
H17B  2   -0.129556    1.780394    0.074305    11.00000   -1.50000
H17C  2   -0.169367    1.669123    0.165138    11.00000   -1.50000
HKLF    4
REM  NT51_0m in P-1
REM R1 =  0.0613 for   2028 Fo > 4sig(Fo)  and  0.1071 for all   3688 data
REM    185 parameters refined using      0 restraints
END
WGHT      0.0973      0.0736
REM Highest difference peak  0.190,  deepest hole -0.175,  1-sigma level  0.027
Q1    1   0.3335  0.2836  0.3287  11.00000  0.05    0.19
Q2    1   0.8479  0.6186  0.4325  11.00000  0.05    0.13
Q3    1   0.0350  1.3594  0.1906  11.00000  0.05    0.12
Q4    1   0.7587  0.1856  0.4777  11.00000  0.05    0.11
Q5    1   0.4795  0.2118  0.3825  11.00000  0.05    0.11
Q6    1   0.6134  0.7899  0.3936  11.00000  0.05    0.11
Q7    1   0.5737  1.2756  0.0877  11.00000  0.05    0.11
Q8    1   0.0266  1.2084  0.2314  11.00000  0.05    0.11
Q9    1  -0.0045  1.0692  0.2487  11.00000  0.05    0.11
Q10   1   0.4554  0.3677  0.3000  11.00000  0.05    0.11
;
