# Supplementary material for: N-[(E)-3,4-Dimeth­oxy­benzyl­idene]-2,3-dimethyl­aniline
Source: Acta Crystallogr Sect E Struct Rep Online. 2011 Aug 27;67(Pt 9):o2378. doi: 10.1107/S1600536811032892 (PMC3200881; doi:10.1107/S1600536811032892)
Supplement: Supplementary file 2 [file e-67-o2378-Isup2.hkl]

#
# h,k,l, Fc-squared, Fo-squared, sigma(Fo-squared) and status flag
#
data_I
_shelx_title ' NT51_0m in P-1'
_shelx_refln_list_code          4
_shelx_F_calc_maximum       36.63
_exptl_crystal_F_000       288.00
_reflns_d_resolution_high  0.7485
 
loop_
 _symmetry_equiv_pos_as_xyz
 'x, y, z'
 '-x, -y, -z'
 
_cell_length_a     7.0144
_cell_length_b     7.4488
_cell_length_c    15.6202
_cell_angle_alpha  81.987
_cell_angle_beta   81.009
_cell_angle_gamma  73.527
 
_shelx_F_squared_multiplier     1.000
 
loop_
 _refln_index_h
 _refln_index_k
 _refln_index_l
 _refln_F_squared_calc
 _refln_F_squared_meas
 _refln_F_squared_sigma
 _refln_observed_status
   2   0   0      115.03      115.71      0.66 o
   3   0   0      139.10      140.78      1.16 o
   4   0   0       11.14       13.89      0.26 o
   5   0   0        0.40        0.00      0.09 o
   6   0   0        1.24        1.38      0.34 o
   7   0   0        0.03       -0.24      0.24 o
   8   0   0        0.33        0.85      0.34 o
  -8   1   0        0.03        0.18      0.30 o
  -7   1   0        1.30        1.32      0.28 o
  -6   1   0        0.00       -0.18      0.18 o
  -5   1   0       20.50       19.80      0.39 o
  -4   1   0       17.49       20.40      0.34 o
  -3   1   0       22.51       25.90      0.34 o
  -2   1   0      140.01      123.95      1.39 o
   1   1   0       49.06       36.30      0.25 o
   2   1   0      197.94      180.36      1.22 o
   3   1   0       30.76       25.35      0.30 o
   4   1   0       20.25       22.99      0.41 o
   5   1   0       36.94       32.51      0.62 o
   6   1   0       10.30        9.25      0.70 o
   7   1   0        2.14        1.03      0.33 o
   8   1   0        0.00       -0.29      0.32 o
   9   1   0        1.28        1.44      0.46 o
  -7   2   0        0.39       -0.16      0.60 o
  -6   2   0       15.49       12.94      0.45 o
  -5   2   0        0.03       -0.08      0.14 o
  -4   2   0       38.39       41.76      0.46 o
  -3   2   0       13.49       12.85      0.65 o
  -2   2   0       23.84       18.33      0.55 o
  -1   2   0       20.08       21.28      0.37 o
   2   2   0        4.71        3.73      0.12 o
   3   2   0        4.14        3.74      0.18 o
   4   2   0       41.76       39.67      0.56 o
   5   2   0        8.75        7.46      0.27 o
   6   2   0       12.10       12.67      0.43 o
   7   2   0       91.79      102.12      2.08 o
   8   2   0        4.46        3.67      0.50 o
   9   2   0        0.01       -0.56      0.56 o
  -6   3   0        0.42       -0.42      0.55 o
  -5   3   0        1.10        0.26      0.27 o
  -4   3   0        9.30        8.64      0.69 o
  -3   3   0        2.81        4.59      0.48 o
  -2   3   0       77.45       90.89      2.15 o
  -1   3   0      218.70      233.81      1.84 o
   0   3   0      157.53      169.07      1.28 o
   1   3   0       68.24       70.26      0.59 o
   2   3   0        8.54        8.76      0.36 o
   3   3   0      160.91      184.72      1.28 o
   4   3   0        5.21        4.47      0.43 o
   5   3   0        3.01        2.90      0.20 o
   6   3   0       19.05       18.91      0.63 o
   7   3   0        6.23        8.48      1.08 o
   8   3   0        5.05        6.75      0.91 o
   9   3   0        0.08       -0.29      0.56 o
  -5   4   0        0.09        0.17      0.53 o
  -4   4   0        0.91        0.28      0.25 o
  -3   4   0       42.00       40.99      1.03 o
  -2   4   0        0.66        0.07      0.11 o
  -1   4   0        0.80        0.02      0.17 o
   0   4   0      106.33      121.25      1.02 o
   1   4   0      157.68      174.88      1.29 o
   2   4   0       53.70       42.08      0.48 o
   3   4   0       14.63       16.62      0.35 o
   4   4   0        0.98        0.82      0.14 o
   5   4   0        1.19        1.46      0.18 o
   6   4   0        1.00        0.08      0.35 o
   7   4   0        0.07       -0.09      0.26 o
   8   4   0        0.32        0.30      0.39 o
   9   4   0        0.24        0.20      0.65 o
  -5   5   0        1.37        1.74      0.70 o
  -4   5   0        3.12        3.88      0.79 o
  -3   5   0       40.43       43.41      0.68 o
  -2   5   0       57.36       56.90      0.86 o
  -1   5   0        9.82       10.42      0.25 o
   0   5   0       15.05       14.20      0.35 o
   1   5   0        0.63        0.84      0.12 o
   2   5   0        3.46        2.42      0.20 o
   3   5   0        0.09       -0.13      0.15 o
   4   5   0        3.22        3.67      0.25 o
   5   5   0       17.28       17.61      0.59 o
   6   5   0        7.91        8.35      0.50 o
   7   5   0        0.00        0.08      0.30 o
   8   5   0        0.02       -0.19      0.39 o
  -4   6   0        0.26        0.42      0.56 o
  -3   6   0        0.33        0.60      0.27 o
  -2   6   0        2.01        3.04      0.39 o
  -1   6   0        1.66        1.75      0.34 o
   0   6   0       13.08       11.94      0.42 o
   1   6   0       12.65       14.16      0.51 o
   2   6   0        8.43        8.13      0.36 o
   3   6   0        0.25       -0.50      0.62 o
   4   6   0        2.38        2.55      0.71 o
   5   6   0        6.75        5.31      0.61 o
   6   6   0        3.27        4.18      0.43 o
   7   6   0        2.55        2.73      0.41 o
   8   6   0        1.09        0.38      0.77 o
  -2   7   0        0.69        0.30      0.36 o
  -1   7   0        0.00       -0.07      0.34 o
   0   7   0        6.62        8.78      0.43 o
   1   7   0       13.73       13.34      0.53 o
   2   7   0        1.19        1.48      0.21 o
   3   7   0        2.13        2.40      0.44 o
   4   7   0        0.58        1.39      0.36 o
   5   7   0        0.30        0.37      0.29 o
   6   7   0        0.02        0.28      0.31 o
   7   7   0        0.20       -0.29      0.34 o
   8   7   0        0.21        0.02      0.52 o
  -2   8   0        0.45        0.26      0.42 o
  -1   8   0        0.02        0.14      0.42 o
   0   8   0        0.03       -0.06      0.23 o
   1   8   0        0.95        1.05      0.28 o
   2   8   0        0.00        0.11      0.27 o
   3   8   0        0.00       -0.15      0.27 o
   4   8   0        1.45        1.61      0.36 o
   5   8   0        3.31        2.38      0.41 o
   6   8   0        0.81        1.27      0.40 o
   7   8   0        0.01        0.52      0.55 o
  -1   9   0        0.09       -0.04      0.27 o
   0   9   0        0.03       -0.07      0.28 o
   1   9   0        0.72        0.63      0.33 o
   2   9   0        0.29        0.27      0.57 o
   3   9   0        0.03        0.22      0.59 o
   4   9   0        0.90        1.09      0.46 o
   5   9   0        1.32        2.07      0.56 o
  -5  -9   1        0.73        0.39      0.40 o
  -4  -9   1        1.50        1.92      0.49 o
  -3  -9   1        0.29        0.27      0.60 o
  -2  -9   1        0.21       -0.14      0.56 o
  -1  -9   1        0.50        0.23      0.68 o
   0  -9   1        0.00        0.14      0.30 o
   1  -9   1        0.06        0.30      0.34 o
  -7  -8   1        0.00        0.12      0.53 o
  -6  -8   1        0.02       -0.34      0.40 o
  -5  -8   1        0.64       -0.24      0.36 o
  -4  -8   1        0.46        0.46      0.31 o
  -3  -8   1        0.08       -0.24      0.27 o
  -2  -8   1        0.16        0.40      0.32 o
  -1  -8   1        0.04        0.31      0.31 o
   0  -8   1        0.02        0.29      0.24 o
   1  -8   1        0.51       -0.17      0.43 o
   2  -8   1        0.08       -0.13      0.42 o
  -7  -7   1        0.12       -0.35      0.35 o
  -6  -7   1        0.13       -0.04      0.32 o
  -5  -7   1        0.05        0.27      0.32 o
  -4  -7   1        0.18        0.32      0.39 o
  -3  -7   1        0.11       -0.02      0.27 o
  -2  -7   1        0.01       -0.20      0.20 o
  -1  -7   1        0.45        0.47      0.26 o
   0  -7   1        0.54        0.23      0.23 o
   1  -7   1        0.41        0.90      0.42 o
   2  -7   1        1.59        1.87      0.43 o
  -8  -6   1        0.32       -0.32      0.47 o
  -7  -6   1        0.11        0.22      0.33 o
  -6  -6   1        0.81        0.07      0.30 o
  -5  -6   1        2.64        2.59      0.35 o
  -4  -6   1        1.04       -0.33      0.41 o
  -3  -6   1       66.78       54.67      1.35 o
  -2  -6   1      106.82      124.47      1.27 o
  -1  -6   1        8.92        9.37      0.38 o
   0  -6   1        0.75        0.10      0.18 o
   1  -6   1        0.01        0.09      0.30 o
   2  -6   1        9.82       10.28      0.67 o
   3  -6   1        4.93        5.96      0.52 o
   4  -6   1        0.45        0.59      0.62 o
  -8  -5   1        0.27        0.55      0.46 o
  -7  -5   1        0.60        0.45      0.32 o
  -6  -5   1        2.91        2.84      0.37 o
  -5  -5   1        2.84        2.52      0.32 o
  -4  -5   1        0.04        0.06      0.15 o
  -3  -5   1       44.58       44.76      0.70 o
  -2  -5   1      113.71      112.02      1.14 o
  -1  -5   1       29.55       30.21      0.46 o
   0  -5   1        0.01        0.00      0.13 o
   1  -5   1        7.71        5.41      0.23 o
   2  -5   1       52.55       53.50      0.87 o
   3  -5   1        0.25        0.89      0.37 o
   4  -5   1        2.38        2.24      0.66 o
   5  -5   1        0.09        0.09      0.55 o
  -9  -4   1        0.49        0.93      0.66 o
  -8  -4   1        0.09       -0.37      0.37 o
  -7  -4   1        0.00       -0.26      0.26 o
  -6  -4   1        2.96        2.65      0.33 o
  -5  -4   1        4.92        5.06      0.69 o
  -4  -4   1        0.15        0.22      0.13 o
  -3  -4   1        4.22        6.84      0.30 o
  -2  -4   1        2.61        1.60      0.13 o
  -1  -4   1       12.27       16.40      0.29 o
   0  -4   1       14.45       19.90      0.39 o
   1  -4   1       73.09       79.29      1.15 o
   2  -4   1       14.16       13.48      0.44 o
   3  -4   1      241.06      263.70      4.32 o
   4  -4   1       19.54       17.37      0.68 o
   5  -4   1        4.83        4.06      0.82 o
  -9  -3   1        0.02       -0.43      0.59 o
  -8  -3   1        0.06       -0.15      0.38 o
  -7  -3   1        0.06       -0.15      0.37 o
  -6  -3   1        0.45        0.35      0.22 o
  -5  -3   1        9.12        8.45      0.33 o
  -4  -3   1      180.25      197.48      2.55 o
  -3  -3   1       48.91       50.07      0.65 o
  -2  -3   1       41.48       54.13      0.54 o
  -1  -3   1       66.71       72.11      0.62 o
   0  -3   1       70.40       77.23      0.69 o
   1  -3   1      217.14      226.11      5.66 o
   2  -3   1       89.97       95.53      1.00 o
   3  -3   1       26.30       30.35      0.74 o
   4  -3   1        0.72        0.60      0.25 o
   5  -3   1        6.97        6.83      0.53 o
   6  -3   1        0.66        0.19      0.50 o
  -9  -2   1        0.16       -0.36      0.57 o
  -8  -2   1        0.51        0.10      0.40 o
  -7  -2   1        1.53        2.07      0.39 o
  -6  -2   1       18.45       18.60      0.46 o
  -5  -2   1       11.21        9.15      0.30 o
  -4  -2   1       60.08       56.48      0.66 o
  -3  -2   1       14.30       13.70      0.34 o
  -2  -2   1      459.89      431.36      3.15 o
  -1  -2   1      370.57      397.49      2.53 o
   0  -2   1      201.62      196.19      1.42 o
   1  -2   1       13.90       15.02      0.19 o
   3  -2   1      127.89      133.27      1.92 o
   4  -2   1       18.88       24.08      0.32 o
   5  -2   1        0.84        0.39      0.17 o
   6  -2   1        0.00       -0.18      0.18 o
   7  -2   1        0.94        0.29      0.67 o
  -9  -1   1        1.33        1.51      0.47 o
  -8  -1   1        0.03       -0.22      0.22 o
  -7  -1   1        3.60        3.32      0.52 o
  -6  -1   1      125.18      133.39      1.95 o
  -5  -1   1        8.55        7.76      0.70 o
  -4  -1   1        0.62        0.42      0.13 o
  -3  -1   1        2.54        5.23      0.18 o
  -2  -1   1       27.90       34.96      0.31 o
  -1  -1   1      521.30      525.29      5.18 o
   2  -1   1       48.06       49.24      0.61 o
   3  -1   1     1341.95     1435.25     24.27 o
   4  -1   1       27.79       25.34      0.37 o
   5  -1   1       18.83       17.98      0.37 o
   6  -1   1        4.05        2.48      0.25 o
   7  -1   1        1.77        1.69      0.50 o
   8  -1   1        0.55        0.66      0.30 o
  -8   0   1        1.77        2.81      0.41 o
  -7   0   1        0.18        0.17      0.27 o
  -6   0   1       16.67       17.64      0.63 o
  -5   0   1       39.93       39.93      0.68 o
  -4   0   1      127.51      128.37      0.90 o
  -3   0   1      211.35      216.33      1.32 o
  -2   0   1        0.15        0.63      0.07 o
   1   0   1        0.26        0.11      0.03 o
   2   0   1      713.65      749.76     12.70 o
   3   0   1        6.09        3.83      0.14 o
   4   0   1        0.01        0.11      0.14 o
   5   0   1       31.42       34.64      0.57 o
   6   0   1        0.01       -0.15      0.20 o
   7   0   1        0.74        0.91      0.34 o
   8   0   1        0.15       -0.12      0.28 o
  -8   1   1        0.70        0.57      0.34 o
  -7   1   1        0.15        0.21      0.26 o
  -6   1   1        0.01       -0.24      0.24 o
  -5   1   1       24.62       25.51      0.45 o
  -4   1   1       22.10       17.15      0.35 o
  -3   1   1      230.70      266.10      1.84 o
  -2   1   1      568.09      499.90      8.83 o
   3   1   1        3.68        4.68      0.15 o
   4   1   1       64.76       64.39      0.72 o
   5   1   1        2.40        2.10      0.21 o
   6   1   1        1.85        1.16      0.40 o
   7   1   1        6.17        4.19      0.43 o
   8   1   1        1.99        1.82      0.41 o
   9   1   1        0.00       -0.11      0.93 o
  -7   2   1        0.81       -0.13      0.69 o
  -6   2   1       12.85       12.06      0.45 o
  -5   2   1        0.07       -0.15      0.15 o
  -4   2   1       45.32       44.75      0.51 o
  -3   2   1       72.89       73.00      0.65 o
  -2   2   1       22.38       31.57      0.75 o
  -1   2   1      126.75      114.62      1.14 o
   0   2   1       51.90       50.81      0.33 o
   1   2   1      199.66      162.41      0.94 o
   2   2   1      414.21      457.57      3.29 o
   3   2   1        3.68        5.48      0.17 o
   4   2   1       62.52       67.12      0.72 o
   5   2   1        0.37        0.32      0.12 o
   6   2   1       92.77      101.40      1.51 o
   7   2   1        1.74        2.42      0.44 o
   8   2   1        1.15        0.90      0.38 o
   9   2   1        0.19        0.09      0.39 o
  -6   3   1        1.68        1.59      0.73 o
  -5   3   1       12.42       12.14      0.58 o
  -4   3   1       49.84       41.90      0.92 o
  -3   3   1        0.31        0.19      0.34 o
  -2   3   1       24.14       32.92      0.37 o
  -1   3   1      155.35      167.77      1.20 o
   0   3   1       35.53       39.01      0.47 o
   1   3   1       15.40       11.03      0.19 o
   2   3   1      740.01      745.77      5.99 o
   3   3   1      475.13      516.47      3.69 o
   4   3   1       61.78       64.74      0.90 o
   5   3   1       10.86       11.26      0.34 o
   6   3   1        8.44       10.61      0.53 o
   7   3   1        3.90        7.31      0.50 o
   8   3   1        4.09        4.26      0.53 o
   9   3   1        0.16        0.27      0.59 o
  -5   4   1        0.72        0.53      0.53 o
  -4   4   1        0.37       -0.02      0.22 o
  -3   4   1       11.95        6.61      1.10 o
  -2   4   1        9.63        9.03      0.22 o
  -1   4   1       56.82       67.52      0.59 o
   0   4   1       33.82       41.47      0.47 o
   1   4   1      229.66      237.72      1.81 o
   2   4   1       22.72       25.21      0.36 o
   3   4   1        1.24        1.46      0.16 o
   4   4   1        8.28        8.43      0.29 o
   5   4   1        0.09        0.23      0.16 o
   6   4   1        0.03        0.12      0.23 o
   7   4   1        0.11        0.15      0.30 o
   8   4   1        0.00        0.65      0.40 o
   9   4   1        0.36       -0.56      0.56 o
  -5   5   1        1.57        1.06      0.62 o
  -4   5   1        0.14        0.20      0.52 o
  -3   5   1       54.58       55.79      1.06 o
  -2   5   1        0.72        0.71      0.22 o
  -1   5   1        1.42        1.10      0.11 o
   0   5   1        1.10        0.46      0.14 o
   1   5   1       10.90       10.78      0.25 o
   2   5   1        0.03       -0.06      0.10 o
   3   5   1       27.62       30.62      0.51 o
   4   5   1        7.85        9.93      0.53 o
   5   5   1        1.60        0.97      0.25 o
   6   5   1        4.52        4.27      0.39 o
   7   5   1        0.11       -0.14      0.29 o
   8   5   1        0.02       -0.29      0.38 o
   9   5   1        0.11       -0.40      0.62 o
  -3   6   1        0.92        0.89      0.27 o
  -2   6   1       11.60       10.45      0.65 o
  -1   6   1        1.48        1.71      0.36 o
   0   6   1       18.05       19.65      0.78 o
   1   6   1      101.14       97.66      1.06 o
   2   6   1       46.36       51.17      0.71 o
   3   6   1        0.00        0.13      0.36 o
   4   6   1        0.19        0.24      0.40 o
   5   6   1        1.04       -0.07      0.25 o
   6   6   1        2.41        2.26      0.36 o
   7   6   1        0.83        0.58      0.45 o
   8   6   1        0.14        0.40      0.46 o
  -2   7   1        3.82        4.87      0.49 o
  -1   7   1        1.49        1.22      0.40 o
   0   7   1        1.03       -0.20      0.20 o
   1   7   1       14.47       14.12      0.48 o
   2   7   1       18.25       19.94      0.49 o
   3   7   1        3.78        6.38      0.46 o
   4   7   1        7.35       11.22      0.96 o
   5   7   1        0.11        0.85      0.33 o
   6   7   1        0.77        1.41      0.35 o
   7   7   1        0.01       -0.33      0.33 o
   8   7   1        0.60        0.55      0.50 o
  -2   8   1        0.18       -0.19      0.39 o
  -1   8   1        0.07        0.63      0.42 o
   0   8   1        0.06        0.16      0.29 o
   1   8   1        0.27        0.32      0.27 o
   2   8   1        0.04        0.22      0.26 o
   3   8   1        0.03       -0.23      0.26 o
   4   8   1        0.53        0.27      0.38 o
   5   8   1        0.88        0.44      0.34 o
   6   8   1        0.18        0.50      0.37 o
   7   8   1        0.45        0.98      0.55 o
  -1   9   1        0.25        0.30      0.27 o
   0   9   1        0.56        0.85      0.29 o
   1   9   1        0.01        0.07      0.29 o
   2   9   1        0.06        0.06      0.50 o
   3   9   1        0.05       -0.13      0.53 o
   4   9   1        0.11        0.23      0.62 o
   5   9   1        0.61        1.51      0.42 o
   6   9   1        0.00       -0.05      0.39 o
  -5  -9   2        0.00       -0.03      0.39 o
  -4  -9   2        0.29        1.08      0.70 o
  -3  -9   2        0.07       -0.60      0.60 o
  -2  -9   2        0.09        0.22      0.56 o
  -1  -9   2        0.73        1.07      0.42 o
   0  -9   2        0.60        0.89      0.52 o
   1  -9   2        0.13        0.27      0.39 o
  -6  -8   2        0.58        1.49      0.45 o
  -5  -8   2        0.57        0.79      0.61 o
  -4  -8   2        0.15        0.57      0.34 o
  -3  -8   2        0.99        1.52      0.50 o
  -2  -8   2        1.73        1.65      0.56 o
  -1  -8   2        0.16        0.02      0.27 o
   0  -8   2        0.48        0.65      0.25 o
   1  -8   2        0.10        0.19      0.44 o
   2  -8   2        0.16        0.33      0.47 o
  -7  -7   2        0.38        0.47      0.57 o
  -6  -7   2        0.40       -0.06      0.32 o
  -5  -7   2        0.07        0.07      0.30 o
  -4  -7   2        0.19        0.96      0.44 o
  -3  -7   2        3.75        3.20      0.48 o
  -2  -7   2        4.09        3.72      0.30 o
  -1  -7   2        1.78        0.58      0.27 o
   0  -7   2        2.20        1.49      0.48 o
   1  -7   2        3.21        3.98      0.55 o
   2  -7   2        0.61        0.22      0.37 o
  -8  -6   2        0.35        0.20      0.72 o
  -7  -6   2        0.14       -0.30      0.30 o
  -6  -6   2        0.03       -0.01      0.30 o
  -5  -6   2        0.74        1.02      0.31 o
  -4  -6   2       13.12       10.74      0.57 o
  -3  -6   2       69.82       81.71      1.06 o
  -2  -6   2       84.67       87.24      1.11 o
  -1  -6   2       16.62       17.57      0.75 o
   0  -6   2        3.65        4.08      0.35 o
   1  -6   2        1.55        1.06      0.36 o
   2  -6   2       10.14       11.22      0.73 o
   3  -6   2        0.36        0.32      0.29 o
   4  -6   2        0.00        0.06      0.52 o
  -8  -5   2        0.21       -0.47      0.47 o
  -7  -5   2        3.21        3.56      0.42 o
  -6  -5   2        9.46        6.84      0.48 o
  -5  -5   2        0.01       -0.17      0.23 o
  -4  -5   2        5.59        5.49      0.38 o
  -3  -5   2        0.48        0.27      0.20 o
  -2  -5   2       81.65       73.17      0.86 o
  -1  -5   2       38.89       37.95      0.71 o
   0  -5   2        2.91        2.94      0.22 o
   1  -5   2        7.69        7.99      0.32 o
   2  -5   2        2.23        2.28      0.27 o
   3  -5   2        5.34        5.86      0.50 o
   4  -5   2        0.44       -0.03      0.55 o
   5  -5   2        0.08        0.57      0.56 o
  -8  -4   2        0.28        0.58      0.50 o
  -7  -4   2        0.69        0.59      0.30 o
  -6  -4   2        1.11        1.00      0.29 o
  -5  -4   2        0.49        0.27      0.21 o
  -4  -4   2        0.65        0.99      0.21 o
  -3  -4   2        6.79        7.33      0.32 o
  -2  -4   2       51.40       52.47      0.59 o
  -1  -4   2       16.03       21.23      0.33 o
   0  -4   2       45.63       43.74      0.62 o
   1  -4   2        0.50        0.24      0.09 o
   2  -4   2        2.41        4.40      0.35 o
   3  -4   2      105.41       98.91      1.12 o
   4  -4   2       29.83       29.41      0.91 o
   5  -4   2       13.49       17.48      0.75 o
  -9  -3   2        0.13        0.11      0.63 o
  -8  -3   2        1.90        1.97      0.70 o
  -7  -3   2        0.61        0.55      0.41 o
  -6  -3   2        1.14        0.72      0.31 o
  -5  -3   2        1.50        0.73      0.16 o
  -4  -3   2       24.54       26.51      0.68 o
  -3  -3   2       69.87       60.18      0.60 o
  -2  -3   2       36.15       37.44      0.44 o
  -1  -3   2        1.36        1.32      0.11 o
   0  -3   2        6.05        5.59      0.27 o
   1  -3   2      179.32      206.42      2.12 o
   2  -3   2       34.87       30.51      0.47 o
   3  -3   2        2.35        2.45      0.19 o
   4  -3   2        0.86        0.50      0.27 o
   5  -3   2       19.34       22.75      0.87 o
   6  -3   2        3.12        3.63      0.57 o
  -9  -2   2        1.59        1.13      0.67 o
  -8  -2   2        4.55        5.28      0.57 o
  -7  -2   2        8.19        9.78      0.81 o
  -6  -2   2       21.02       24.77      0.52 o
  -5  -2   2        2.86        2.04      0.17 o
  -4  -2   2       10.58       11.32      0.30 o
  -3  -2   2      835.56      915.60      6.48 o
  -2  -2   2        9.86        6.66      0.16 o
  -1  -2   2      260.15      271.57      1.84 o
   0  -2   2      568.80      518.41      4.19 o
   1  -2   2       94.40       77.76      0.70 o
   2  -2   2        1.93        0.60      0.09 o
   3  -2   2       97.90       85.56      0.84 o
   4  -2   2        1.69        1.41      0.11 o
   5  -2   2       12.15       10.58      0.35 o
   6  -2   2       14.00       14.22      0.55 o
   7  -2   2        0.49       -0.33      0.68 o
  -8  -1   2        0.15        0.12      0.24 o
  -7  -1   2        0.06        0.16      0.19 o
  -6  -1   2        7.40        8.05      0.38 o
  -5  -1   2      153.01      150.17      1.35 o
  -4  -1   2        0.66        0.71      0.09 o
  -3  -1   2        2.17        1.43      0.12 o
  -2  -1   2       15.41       17.70      0.22 o
  -1  -1   2      277.41      269.39      2.07 o
   0  -1   2        7.83        7.17      0.14 o
   1  -1   2      242.39      266.65      2.06 o
   2  -1   2       40.06       39.50      0.46 o
   3  -1   2       95.26      107.22      0.80 o
   4  -1   2       15.77       13.89      0.29 o
   5  -1   2       47.07       54.07      0.64 o
   6  -1   2       14.01       13.25      0.47 o
   7  -1   2        0.01        0.24      0.24 o
   8  -1   2        0.33        0.25      0.30 o
  -8   0   2        1.57        1.99      0.41 o
  -7   0   2        0.03       -0.12      0.26 o
  -6   0   2        0.99        1.15      0.29 o
  -5   0   2        4.62        3.70      0.24 o
  -4   0   2       13.31       11.56      0.25 o
  -3   0   2        2.68        3.85      0.24 o
  -2   0   2      515.45      494.35      2.75 o
   0   0   2      285.95      329.41      2.20 o
   2   0   2        8.81        5.80      0.15 o
   3   0   2        0.07        0.48      0.07 o
   4   0   2      681.22      722.30      4.87 o
   5   0   2        0.64        0.25      0.13 o
   6   0   2        1.87        2.61      0.35 o
   7   0   2        0.78        0.95      0.29 o
   8   0   2        0.57        0.15      0.31 o
  -8   1   2        0.23       -0.01      0.47 o
  -7   1   2        1.63        1.53      0.32 o
  -6   1   2        0.54        0.06      0.23 o
  -5   1   2        9.47       10.32      0.41 o
  -4   1   2      202.44      220.62      1.64 o
  -3   1   2      231.83      247.46      1.65 o
  -2   1   2       54.78       60.47      0.43 o
   1   1   2      215.18      197.90      1.18 o
   2   1   2      373.36      369.94      2.36 o
   3   1   2       46.23       41.11      0.40 o
   4   1   2        3.91        5.04      0.23 o
   5   1   2       52.71       53.89      0.79 o
   6   1   2       12.22        9.29      0.67 o
   7   1   2        5.64        5.85      0.67 o
   8   1   2        0.00       -0.24      0.31 o
   9   1   2        0.33        0.60      0.40 o
  -6   2   2        0.51        0.72      0.40 o
  -5   2   2       10.83       10.80      0.55 o
  -4   2   2      155.56      165.26      1.40 o
  -3   2   2        8.48        8.46      0.21 o
  -2   2   2      595.25      625.84     11.11 o
  -1   2   2       51.65       59.35      0.55 o
   0   2   2      215.05      211.15      2.11 o
   1   2   2       40.71       44.56      0.33 o
   2   2   2        9.09       13.89      0.22 o
   3   2   2       97.91      120.65      0.95 o
   4   2   2       37.18       35.61      0.44 o
   5   2   2        0.97        0.77      0.30 o
   6   2   2       75.89       71.64      1.08 o
   7   2   2       11.79        8.27      0.91 o
   8   2   2        0.06       -0.26      0.32 o
   9   2   2        0.17       -0.39      0.53 o
  -6   3   2        4.52        3.30      0.78 o
  -5   3   2        9.88        8.76      0.53 o
  -4   3   2        9.88        7.22      0.28 o
  -3   3   2       18.59       18.82      0.30 o
  -2   3   2       35.55       35.93      0.40 o
  -1   3   2       21.49       16.70      0.28 o
   0   3   2        1.41        1.74      0.09 o
   1   3   2        5.72        6.88      0.18 o
   2   3   2      109.19      107.65      0.87 o
   3   3   2      386.30      422.60      2.86 o
   4   3   2       13.68       16.70      0.47 o
   5   3   2        7.44        8.59      0.31 o
   6   3   2        4.51        6.16      0.31 o
   7   3   2        8.58       11.23      0.60 o
   8   3   2        0.44        0.29      0.40 o
   9   3   2        0.25        0.03      0.59 o
  -5   4   2        1.30        0.59      0.53 o
  -4   4   2        1.71        1.87      0.26 o
  -3   4   2       33.80       31.30      0.46 o
  -2   4   2       56.08       55.31      0.73 o
  -1   4   2       73.60       59.89      2.72 o
   0   4   2      106.36      120.01      0.98 o
   1   4   2       36.82       34.44      0.79 o
   2   4   2        1.09        1.52      0.12 o
   3   4   2       38.66       35.53      0.46 o
   4   4   2        1.91        1.99      0.23 o
   5   4   2        0.51        0.59      0.15 o
   6   4   2        0.57        0.88      0.29 o
   7   4   2        0.05       -0.22      0.25 o
   8   4   2        0.82        1.20      0.43 o
   9   4   2        0.02        0.56      0.66 o
  -4   5   2        0.00       -0.39      0.50 o
  -3   5   2        7.94        5.68      0.50 o
  -2   5   2       76.94       77.16      1.45 o
  -1   5   2        8.00        5.90      0.25 o
   0   5   2        1.54        1.34      0.17 o
   1   5   2       58.03       58.62      0.58 o
   2   5   2        0.35        0.22      0.12 o
   3   5   2        0.43        0.12      0.15 o
   4   5   2        7.58        7.68      0.31 o
   5   5   2        1.63        0.84      0.24 o
   6   5   2        0.28       -0.05      0.25 o
   7   5   2        0.04       -0.04      0.29 o
   8   5   2        0.02       -0.04      0.39 o
   9   5   2        0.73        2.63      0.79 o
  -3   6   2        0.21        0.13      0.24 o
  -2   6   2       10.47       11.27      0.67 o
  -1   6   2        1.24        1.54      0.37 o
   0   6   2        1.89        1.86      0.33 o
   1   6   2       86.39       87.42      0.90 o
   2   6   2       50.48       49.95      0.62 o
   3   6   2        0.15        0.12      0.52 o
   4   6   2        2.58        0.48      0.52 o
   5   6   2        1.60        0.93      0.29 o
   6   6   2        0.19       -0.04      0.28 o
   7   6   2        1.34        2.12      0.39 o
   8   6   2        0.36        0.94      0.48 o
  -2   7   2        0.23       -0.32      0.32 o
  -1   7   2        0.12        0.17      0.36 o
   0   7   2        0.04       -0.20      0.20 o
   1   7   2       16.03       18.67      0.53 o
   2   7   2       17.55       18.43      0.55 o
   3   7   2        1.74        2.01      0.24 o
   4   7   2        1.74        2.70      0.38 o
   5   7   2        4.03        3.38      0.39 o
   6   7   2        1.71        2.10      0.37 o
   7   7   2        0.05       -0.34      0.34 o
   8   7   2        0.16        0.42      0.50 o
  -2   8   2        0.04        0.42      0.37 o
  -1   8   2        0.03        0.29      0.40 o
   0   8   2        0.00        0.03      0.22 o
   1   8   2        0.01        0.04      0.27 o
   2   8   2        0.10        0.34      0.28 o
   3   8   2        0.01        0.27      0.26 o
   4   8   2        0.09        0.65      0.32 o
   5   8   2        0.20        0.38      0.32 o
   6   8   2        0.03       -0.32      0.33 o
   7   8   2        0.35        1.01      0.54 o
  -1   9   2        0.00       -0.24      0.24 o
   0   9   2        0.13        0.05      0.29 o
   1   9   2        0.00       -0.25      0.32 o
   2   9   2        0.01       -0.17      0.47 o
   3   9   2        1.25        0.93      0.62 o
   4   9   2        1.22        1.08      0.63 o
   5   9   2        0.12        0.20      0.36 o
   6   9   2        0.01       -0.06      0.38 o
  -5  -9   3        0.19        0.67      0.66 o
  -4  -9   3        0.01        0.04      0.67 o
  -3  -9   3        0.00       -0.22      0.65 o
  -2  -9   3        0.07       -0.39      0.57 o
  -1  -9   3        0.01        0.37      0.55 o
   0  -9   3        0.08       -0.06      0.30 o
  -6  -8   3        2.03        1.41      0.45 o
  -5  -8   3        2.22        3.47      0.48 o
  -4  -8   3        0.10       -0.07      0.32 o
  -3  -8   3        0.11        0.82      0.41 o
  -2  -8   3        1.30        1.61      0.57 o
  -1  -8   3        0.09       -0.24      0.45 o
   0  -8   3        0.01        0.26      0.26 o
   1  -8   3        0.17        0.32      0.44 o
   2  -8   3        0.00        0.20      0.49 o
  -7  -7   3        0.20        0.27      0.51 o
  -6  -7   3        0.63        0.50      0.36 o
  -5  -7   3        0.49       -0.17      0.32 o
  -4  -7   3        0.06       -0.04      0.29 o
  -3  -7   3        0.64        0.68      0.29 o
  -2  -7   3        0.53        0.15      0.21 o
  -1  -7   3        0.02        0.24      0.24 o
   0  -7   3        0.01        0.19      0.30 o
   1  -7   3        2.17        2.77      0.52 o
   2  -7   3        0.30       -0.03      0.37 o
  -8  -6   3        0.85        1.12      0.82 o
  -7  -6   3        0.61        0.39      0.36 o
  -6  -6   3        1.63        0.70      0.33 o
  -5  -6   3        1.47        2.07      0.36 o
  -4  -6   3        1.83        1.78      0.39 o
  -3  -6   3       15.56       13.15      0.66 o
  -2  -6   3        5.70        3.80      0.30 o
  -1  -6   3        4.88        5.42      0.36 o
   0  -6   3        3.48        3.21      0.35 o
   1  -6   3        2.44        0.78      0.39 o
   2  -6   3        0.84        1.74      0.40 o
   3  -6   3        0.70        1.19      0.34 o
   4  -6   3        0.00        0.80      0.59 o
  -8  -5   3        0.47        0.33      0.67 o
  -7  -5   3        5.28        4.84      0.48 o
  -6  -5   3        4.40        5.90      0.55 o
  -5  -5   3        0.00       -0.18      0.26 o
  -4  -5   3       10.90        9.70      0.49 o
  -3  -5   3        6.34        7.99      0.57 o
  -2  -5   3       20.69       19.07      0.56 o
  -1  -5   3        1.51        0.49      0.17 o
   0  -5   3        3.04        2.50      0.22 o
   1  -5   3        0.00        0.00      0.15 o
   2  -5   3        3.49        3.43      0.30 o
   3  -5   3        2.77        1.46      0.33 o
   4  -5   3        0.14       -0.10      0.56 o
   5  -5   3        1.19        1.44      0.67 o
  -8  -4   3        0.04        0.32      0.43 o
  -7  -4   3        0.68        0.31      0.30 o
  -6  -4   3        2.59        3.95      0.39 o
  -5  -4   3        0.81        0.57      0.24 o
  -4  -4   3        0.13        0.17      0.20 o
  -3  -4   3        2.60        2.56      0.18 o
  -2  -4   3       53.73       62.19      0.75 o
  -1  -4   3       41.91       45.06      0.56 o
   0  -4   3       12.19       19.80      1.35 o
   1  -4   3       12.16       12.29      0.41 o
   2  -4   3       10.56       10.72      0.52 o
   3  -4   3        1.57        1.58      0.26 o
   4  -4   3       60.80       63.16      1.37 o
   5  -4   3        0.00        0.20      0.29 o
   6  -4   3        0.01        0.17      0.56 o
  -8  -3   3        0.36        0.21      0.41 o
  -7  -3   3        0.27       -0.21      0.40 o
  -6  -3   3        0.01       -0.12      0.24 o
  -5  -3   3        1.63        2.08      0.20 o
  -4  -3   3        0.28        0.04      0.12 o
  -3  -3   3       71.54       75.57      0.72 o
  -2  -3   3       58.66       68.21      0.91 o
  -1  -3   3        4.99        8.61      0.22 o
   1  -3   3       18.62       19.28      0.35 o
   2  -3   3       13.87       13.73      0.35 o
   3  -3   3       60.90       52.92      0.70 o
   4  -3   3       10.22        7.74      0.40 o
   5  -3   3        3.67        5.29      0.48 o
   6  -3   3        3.13        4.94      0.53 o
  -8  -2   3        5.57        8.00      0.65 o
  -7  -2   3        5.29        6.43      0.56 o
  -6  -2   3        0.00       -0.20      0.20 o
  -5  -2   3        1.00        0.92      0.17 o
  -4  -2   3        1.63        1.64      0.16 o
  -3  -2   3       24.67       29.90      0.45 o
  -2  -2   3      348.65      360.63      2.25 o
  -1  -2   3      984.30      935.12      9.24 o
   0  -2   3       49.73       44.99      0.49 o
   1  -2   3        3.75        1.74      0.12 o
   2  -2   3       12.06       10.83      0.44 o
   3  -2   3       39.66       54.39      0.64 o
   4  -2   3        5.80        5.57      0.26 o
   5  -2   3       33.49       30.00      1.00 o
   6  -2   3        0.50        0.45      0.37 o
   7  -2   3        0.04       -0.11      0.32 o
  -8  -1   3        7.73        8.32      0.64 o
  -7  -1   3        9.55       10.99      0.44 o
  -6  -1   3       36.93       36.91      0.68 o
  -5  -1   3      102.94       97.17      1.00 o
  -4  -1   3        1.93        1.58      0.12 o
  -3  -1   3       77.60       79.97      0.67 o
  -2  -1   3      293.82      286.96      1.96 o
  -1  -1   3      399.18      400.94      2.90 o
   0  -1   3      178.42      158.55      1.18 o
   1  -1   3      241.21      228.41      1.59 o
   2  -1   3      252.71      258.39      2.52 o
   3  -1   3       39.55       36.25      0.63 o
   4  -1   3       41.69       44.69      0.68 o
   5  -1   3       21.30       19.74      0.39 o
   6  -1   3        0.29       -0.18      0.18 o
   7  -1   3       13.55       13.39      0.75 o
   8  -1   3        0.05        0.06      0.30 o
  -8   0   3        1.23        0.90      0.23 o
  -7   0   3        0.05        0.02      0.29 o
  -6   0   3        6.90        8.10      0.54 o
  -5   0   3        6.76        6.95      0.35 o
  -4   0   3       30.70       22.53      0.41 o
  -3   0   3       43.80       51.79      0.49 o
  -2   0   3      681.75      677.00      4.75 o
   0   0   3        5.40        4.60      0.14 o
   1   0   3      459.95      440.45      2.94 o
   2   0   3       56.92       56.87      0.49 o
   3   0   3      199.07      183.46      1.12 o
   4   0   3       22.42       22.38      0.87 o
   5   0   3        0.11        1.09      0.43 o
   6   0   3        3.30        2.92      0.32 o
   7   0   3        0.03        0.02      0.26 o
   8   0   3        0.52        0.50      0.31 o
  -8   1   3        0.54        0.78      0.55 o
  -7   1   3        1.00        1.18      0.31 o
  -6   1   3        0.56        0.72      0.27 o
  -5   1   3        5.16        4.61      0.31 o
  -4   1   3        7.96        9.52      0.26 o
  -3   1   3       69.97       82.66      0.70 o
  -2   1   3       36.50       42.54      0.36 o
   2   1   3       59.97       88.59      0.63 o
   3   1   3        4.79        5.44      0.20 o
   4   1   3       38.70       39.08      0.53 o
   5   1   3        0.50        0.01      0.23 o
   6   1   3        0.25       -0.04      0.33 o
   7   1   3        0.02       -0.26      0.26 o
   8   1   3        0.19        0.49      0.31 o
   9   1   3        0.41       -0.55      0.55 o
  -7   2   3        0.01        0.06      0.37 o
  -6   2   3        0.56        0.30      0.23 o
  -5   2   3        1.66        0.71      0.21 o
  -4   2   3       12.96       13.01      0.32 o
  -3   2   3       31.97       39.44      0.48 o
  -2   2   3      676.65      749.93      6.79 o
  -1   2   3       18.28       15.26      0.25 o
   0   2   3       48.06       46.36      0.46 o
   1   2   3      422.59      380.35      3.68 o
   2   2   3        9.78        7.79      0.23 o
   3   2   3       26.81       26.77      0.35 o
   4   2   3        0.07        0.70      0.31 o
   5   2   3       32.07       32.00      0.55 o
   6   2   3       89.57       84.00      1.15 o
   7   2   3        0.60        1.15      0.95 o
   8   2   3        0.01       -0.29      0.44 o
   9   2   3        0.07       -0.24      0.53 o
  -6   3   3        2.21        1.12      0.66 o
  -5   3   3        1.17        1.35      0.21 o
  -4   3   3        0.17        0.15      0.21 o
  -3   3   3       21.41       26.44      0.37 o
  -2   3   3      190.12      188.92      1.82 o
  -1   3   3       43.38       46.40      0.65 o
   0   3   3       86.45       80.38      0.61 o
   1   3   3        9.64        5.98      0.15 o
   2   3   3      306.00      310.33      2.28 o
   3   3   3        2.61        1.35      0.40 o
   4   3   3       23.15       24.39      0.53 o
   5   3   3       14.79       14.85      0.37 o
   6   3   3       31.76       34.94      0.61 o
   7   3   3       49.72       53.46      2.19 o
   8   3   3        4.37        3.57      0.50 o
   9   3   3        0.04       -0.24      0.55 o
  -5   4   3        4.13        3.46      0.73 o
  -4   4   3        2.02        1.88      0.22 o
  -3   4   3        6.71        7.67      0.29 o
  -2   4   3       20.48       21.71      0.36 o
  -1   4   3        2.37        2.93      0.37 o
   0   4   3        0.19        0.39      0.23 o
   1   4   3       20.09       14.69      0.32 o
   2   4   3        0.55        0.66      0.11 o
   3   4   3       44.15       49.10      0.56 o
   4   4   3        9.27        7.08      0.30 o
   5   4   3       20.76       19.00      0.44 o
   6   4   3        6.85        8.16      0.55 o
   7   4   3        0.46        0.66      0.28 o
   8   4   3        0.09       -0.20      0.40 o
   9   4   3        0.39        0.96      0.69 o
  -4   5   3        0.04       -0.09      0.47 o
  -3   5   3        6.44        5.54      0.35 o
  -2   5   3       49.28       54.71      1.21 o
  -1   5   3        0.22        0.05      0.12 o
   0   5   3        3.21        3.96      0.18 o
   1   5   3       42.16       46.54      0.50 o
   2   5   3        3.14        2.64      0.17 o
   3   5   3        1.26        0.78      0.15 o
   4   5   3       12.58       13.04      0.61 o
   5   5   3        3.42        2.44      0.30 o
   6   5   3        0.34        0.27      0.26 o
   7   5   3        0.90        0.49      0.30 o
   8   5   3        0.09        0.17      0.39 o
   9   5   3        0.02        0.65      0.67 o
  -3   6   3        0.82        0.48      0.23 o
  -2   6   3        1.47        1.55      0.37 o
  -1   6   3       40.41       39.73      1.15 o
   0   6   3        0.26        1.18      0.51 o
   1   6   3        8.61        9.27      0.56 o
   2   6   3       10.66        7.97      0.43 o
   3   6   3        3.95        2.70      0.37 o
   4   6   3       24.60       22.07      0.64 o
   5   6   3       15.43       15.07      0.56 o
   6   6   3        3.00        2.67      0.37 o
   7   6   3        0.59        0.46      0.32 o
   8   6   3        0.19        0.24      0.35 o
  -2   7   3        0.18        0.40      0.34 o
  -1   7   3        6.79       11.04      0.76 o
   0   7   3       12.02       14.00      0.50 o
   1   7   3        2.91        2.33      0.28 o
   2   7   3        1.46        1.00      0.19 o
   3   7   3        1.30        3.33      0.26 o
   4   7   3        6.32        3.21      0.38 o
   5   7   3        0.80        1.12      0.33 o
   6   7   3        0.65        0.54      0.31 o
   7   7   3        0.80        0.87      0.38 o
   8   7   3        0.42        0.28      0.51 o
  -2   8   3        0.01       -0.13      0.37 o
  -1   8   3        0.19        0.42      0.42 o
   0   8   3        0.58        0.89      0.28 o
   1   8   3        3.22        4.06      0.50 o
   2   8   3        0.13        0.06      0.27 o
   3   8   3        0.59        0.41      0.26 o
   4   8   3        2.77        2.35      0.37 o
   5   8   3        0.98        1.18      0.37 o
   6   8   3        0.04        0.54      0.36 o
   7   8   3        0.04       -0.18      0.40 o
  -1   9   3        0.04       -0.24      0.24 o
   0   9   3        0.61        0.34      0.29 o
   1   9   3        0.34       -0.05      0.29 o
   2   9   3        0.20        0.44      0.52 o
   3   9   3        1.01        2.02      0.67 o
   4   9   3        2.08        2.38      0.73 o
   5   9   3        0.56        0.55      0.50 o
   6   9   3        0.12        0.68      0.40 o
  -4  -9   4        0.35        0.96      0.72 o
  -3  -9   4        0.43        0.09      0.67 o
  -2  -9   4        0.49        1.06      0.65 o
  -1  -9   4        0.09       -0.29      0.53 o
   0  -9   4        0.01        0.14      0.31 o
  -6  -8   4        0.49        0.13      0.56 o
  -5  -8   4        0.82        1.22      0.43 o
  -4  -8   4        0.03       -0.35      0.42 o
  -3  -8   4        0.04       -0.06      0.41 o
  -2  -8   4        1.51        2.24      0.63 o
  -1  -8   4        0.29        0.79      0.29 o
   0  -8   4        0.22        0.64      0.28 o
   1  -8   4        0.56        0.53      0.55 o
   2  -8   4        0.06        0.26      0.52 o
  -7  -7   4        0.04        0.02      0.50 o
  -6  -7   4        0.02        0.19      0.35 o
  -5  -7   4        0.19       -0.13      0.32 o
  -4  -7   4        0.04        0.08      0.31 o
  -3  -7   4        0.75        1.59      0.39 o
  -2  -7   4        0.03       -0.06      0.22 o
  -1  -7   4        0.28       -0.04      0.35 o
   0  -7   4        2.14        1.20      0.28 o
   1  -7   4        0.06        0.34      0.42 o
   2  -7   4        0.12       -0.06      0.39 o
  -7  -6   4        0.00        0.03      0.36 o
  -6  -6   4        0.00       -0.30      0.30 o
  -5  -6   4        0.74        0.55      0.32 o
  -4  -6   4       21.84       17.01      0.69 o
  -3  -6   4       11.69       21.13      0.73 o
  -2  -6   4        0.73        1.42      0.29 o
  -1  -6   4        6.26        7.17      0.35 o
   0  -6   4        0.00        0.03      0.25 o
   1  -6   4        6.67        6.47      0.63 o
   2  -6   4        5.62        6.42      0.59 o
   3  -6   4        0.56        1.11      0.37 o
  -8  -5   4        0.25        0.66      0.70 o
  -7  -5   4        0.38        0.65      0.48 o
  -6  -5   4        0.18        0.32      0.31 o
  -5  -5   4        0.20       -0.02      0.28 o
  -4  -5   4       20.18       20.23      0.68 o
  -3  -5   4       92.44       96.12      1.14 o
  -2  -5   4      116.27      106.67      1.66 o
  -1  -5   4        0.05       -0.01      0.15 o
   0  -5   4        6.42        8.37      0.46 o
   1  -5   4        5.54        4.77      0.31 o
   2  -5   4        1.33        0.65      0.30 o
   3  -5   4       18.08       20.91      0.82 o
   4  -5   4        0.80        1.38      0.32 o
   5  -5   4        1.74        2.70      0.75 o
  -8  -4   4        0.06        0.40      0.44 o
  -7  -4   4        1.35        1.76      0.36 o
  -6  -4   4       11.35        9.91      0.54 o
  -5  -4   4        0.94        0.34      0.25 o
  -4  -4   4        4.34        4.44      0.34 o
  -3  -4   4       23.11       26.59      0.61 o
  -2  -4   4       27.94       25.04      0.50 o
  -1  -4   4        2.24        2.77      0.23 o
   0  -4   4        1.92        1.20      0.17 o
   1  -4   4        4.15        4.11      0.20 o
   2  -4   4       26.13       29.74      0.62 o
   3  -4   4      141.02      130.23      2.22 o
   4  -4   4        5.16        6.26      0.46 o
   5  -4   4        0.00        0.62      0.31 o
   6  -4   4        2.69        3.92      0.86 o
  -8  -3   4        0.75        0.60      0.43 o
  -7  -3   4        0.48        0.02      0.35 o
  -6  -3   4        0.25       -0.11      0.23 o
  -5  -3   4        3.00        3.45      0.47 o
  -4  -3   4        3.84        4.12      0.28 o
  -3  -3   4       13.75       12.00      0.27 o
  -2  -3   4        0.31        0.24      0.13 o
  -1  -3   4       53.39       63.24      0.70 o
   0  -3   4        0.01       -0.02      0.22 o
   1  -3   4        0.07        0.26      0.11 o
   2  -3   4       99.15      101.75      0.95 o
   3  -3   4        8.19       10.03      0.35 o
   4  -3   4       14.13       18.21      2.01 o
   5  -3   4       11.70       10.19      0.50 o
   6  -3   4        0.13        0.14      0.29 o
  -8  -2   4        1.94        2.26      0.50 o
  -7  -2   4        0.33        0.03      0.38 o
  -6  -2   4        4.93        3.61      0.27 o
  -5  -2   4       83.87       82.02      0.95 o
  -4  -2   4      158.02      154.88      1.43 o
  -3  -2   4       56.82       55.05      2.30 o
  -2  -2   4       76.45       94.59      0.74 o
  -1  -2   4        9.57        8.27      0.26 o
   0  -2   4      150.76      142.53      1.63 o
   1  -2   4      844.36      919.03      9.67 o
   2  -2   4        4.15        4.97      0.25 o
   3  -2   4        4.46        5.02      0.27 o
   4  -2   4        0.01        0.07      0.12 o
   5  -2   4        5.11        7.19      0.56 o
   6  -2   4        0.25       -0.18      0.18 o
   7  -2   4        1.16        0.39      0.54 o
  -8  -1   4        1.71        1.68      0.48 o
  -7  -1   4        5.00        5.89      0.38 o
  -6  -1   4       49.65       52.07      0.85 o
  -5  -1   4       16.88       13.92      0.38 o
  -4  -1   4       21.76       23.73      0.52 o
  -3  -1   4       13.28       15.71      0.26 o
  -2  -1   4        2.17        1.91      0.23 o
  -1  -1   4      203.48      171.17      1.14 o
   0  -1   4      184.45      196.96      1.70 o
   1  -1   4      347.06      341.50      2.73 o
   2  -1   4       66.43       81.54      0.79 o
   3  -1   4       36.44       44.92      0.59 o
   4  -1   4        2.41        2.80      0.17 o
   5  -1   4       16.59       15.14      0.45 o
   6  -1   4        5.74        4.62      0.53 o
   7  -1   4        2.65        2.39      0.38 o
   8  -1   4        0.06        0.32      0.28 o
  -8   0   4        1.20        1.36      0.26 o
  -7   0   4        6.64        7.92      0.50 o
  -6   0   4        6.74        7.08      0.49 o
  -5   0   4      174.80      174.91      1.81 o
  -4   0   4       36.64       31.91      0.57 o
  -3   0   4       52.88       54.59      0.59 o
  -2   0   4      116.94      114.80      0.76 o
  -1   0   4      563.96      577.04      3.62 o
   0   0   4      616.61      597.82      5.65 o
   1   0   4      139.22      139.85      1.23 o
   2   0   4      244.11      250.74      1.65 o
   3   0   4      548.56      596.08      4.97 o
   4   0   4       76.00       83.12      1.22 o
   5   0   4        0.08        0.24      0.09 o
   6   0   4        9.02        9.21      0.59 o
   7   0   4        0.20        0.10      0.26 o
   8   0   4        2.56        2.97      0.40 o
  -8   1   4        0.74        1.79      0.60 o
  -7   1   4        0.86        0.58      0.34 o
  -6   1   4        5.72        5.01      0.49 o
  -5   1   4       33.56       29.26      0.67 o
  -4   1   4       18.66       17.33      0.35 o
  -3   1   4       16.58       19.41      0.28 o
  -2   1   4       23.10       26.25      0.29 o
  -1   1   4      236.41      219.24      1.41 o
   2   1   4       45.60       42.40      0.54 o
   3   1   4      235.93      241.29      1.93 o
   4   1   4       25.26       25.84      0.44 o
   5   1   4        1.89        1.95      0.19 o
   6   1   4        0.32        1.24      0.46 o
   7   1   4        0.33        0.43      0.28 o
   8   1   4        0.00       -0.29      0.29 o
   9   1   4        0.23        0.29      0.50 o
  -7   2   4        0.02       -0.03      0.40 o
  -6   2   4        4.55        4.28      0.34 o
  -5   2   4        3.51        3.18      0.27 o
  -4   2   4        8.59        7.45      0.26 o
  -3   2   4       34.54       33.89      0.42 o
  -2   2   4      140.64      141.28      1.07 o
  -1   2   4      311.13      307.42      2.27 o
   0   2   4       39.10       31.63      0.35 o
   1   2   4        0.11        0.13      0.07 o
   2   2   4      578.90      630.33      6.89 o
   3   2   4        0.05       -0.10      0.11 o
   4   2   4        1.54        1.29      0.17 o
   5   2   4       22.81       25.60      0.51 o
   6   2   4        1.16        0.15      0.64 o
   7   2   4       12.62       10.55      0.89 o
   8   2   4        0.22        0.11      0.33 o
   9   2   4        0.00       -0.49      0.49 o
  -6   3   4        0.11       -0.50      0.60 o
  -5   3   4       13.85       11.89      0.43 o
  -4   3   4        2.67        3.57      0.24 o
  -3   3   4       15.59       17.01      0.38 o
  -2   3   4       11.66       10.59      0.32 o
  -1   3   4        8.89       10.90      0.28 o
   0   3   4       10.42        9.54      0.18 o
   1   3   4      426.68      411.52      3.40 o
   2   3   4      604.44      651.25      5.48 o
   3   3   4       78.22       76.80      0.72 o
   4   3   4        2.49        3.01      0.27 o
   5   3   4        4.17        4.23      0.23 o
   6   3   4       46.06       61.43      1.08 o
   7   3   4       19.59       21.65      0.72 o
   8   3   4        3.02        3.27      0.61 o
   9   3   4        0.31        0.40      0.57 o
  -5   4   4        1.06        1.52      0.65 o
  -4   4   4        0.05       -0.19      0.19 o
  -3   4   4       12.38       12.71      0.47 o
  -2   4   4       12.73       15.26      0.44 o
  -1   4   4        0.71        0.61      0.11 o
   0   4   4        4.96        5.12      0.29 o
   1   4   4      157.10      164.00      1.35 o
   2   4   4      174.91      190.65      1.42 o
   3   4   4       13.20       13.09      0.35 o
   4   4   4       30.13       34.81      0.54 o
   5   4   4        0.47        0.51      0.30 o
   6   4   4        0.39        0.32      0.29 o
   7   4   4        0.34        0.39      0.27 o
   8   4   4        1.14        1.07      0.43 o
   9   4   4        0.08       -0.40      0.55 o
  -4   5   4        0.00        0.06      0.18 o
  -3   5   4        2.00        1.23      0.27 o
  -2   5   4       20.55       18.04      0.75 o
  -1   5   4       11.13       11.41      0.44 o
   0   5   4       10.19       12.82      0.45 o
   1   5   4        3.52        3.10      0.29 o
   2   5   4       19.94       20.94      0.35 o
   3   5   4       12.51       12.49      0.35 o
   4   5   4        1.19        1.12      0.24 o
   5   5   4        1.85        2.07      0.28 o
   6   5   4        0.09       -0.17      0.24 o
   7   5   4        0.17        0.12      0.27 o
   8   5   4        0.12       -0.23      0.74 o
   9   5   4        0.78        1.64      0.69 o
  -3   6   4        0.22        0.16      0.24 o
  -2   6   4       21.71       26.55      0.96 o
  -1   6   4        0.63        0.52      0.40 o
   0   6   4       37.86       41.48      0.74 o
   1   6   4        4.31        3.80      0.26 o
   2   6   4        0.14       -0.18      0.18 o
   3   6   4        2.23        1.58      0.32 o
   4   6   4        0.03       -0.22      0.22 o
   5   6   4        2.54        1.63      0.30 o
   6   6   4        0.16       -0.22      0.26 o
   7   6   4        0.01       -0.11      0.30 o
   8   6   4        0.60        1.07      0.37 o
  -2   7   4        0.89        0.79      0.36 o
  -1   7   4        0.15        0.14      0.39 o
   0   7   4       40.47       41.83      0.82 o
   1   7   4       22.28       28.25      0.73 o
   2   7   4        3.31        3.12      0.23 o
   3   7   4        2.00        2.92      0.31 o
   4   7   4        0.00       -0.21      0.35 o
   5   7   4        0.14        0.29      0.30 o
   6   7   4        0.01        0.37      0.32 o
   7   7   4        0.44        0.06      0.33 o
   8   7   4        0.41        0.58      0.49 o
  -2   8   4        0.27        0.22      0.39 o
  -1   8   4        0.06        0.42      0.42 o
   0   8   4        0.92        0.90      0.26 o
   1   8   4        1.10        0.36      0.27 o
   2   8   4        0.01        0.00      0.27 o
   3   8   4        0.01        0.05      0.24 o
   4   8   4        0.00        0.28      0.30 o
   5   8   4        0.05        2.23      0.42 o
   6   8   4        0.01        0.62      0.38 o
   7   8   4        0.80        1.49      0.43 o
  -1   9   4        0.05       -0.25      0.25 o
   0   9   4        0.09       -0.16      0.28 o
   1   9   4        0.12       -0.10      0.30 o
   2   9   4        0.02        0.53      0.56 o
   3   9   4        0.12        0.55      0.56 o
   4   9   4        0.82        0.96      0.63 o
   5   9   4        0.15        0.52      0.50 o
   6   9   4        1.07        1.71      0.44 o
  -3  -9   5        0.30        0.60      0.70 o
  -2  -9   5        0.23        0.30      0.67 o
  -1  -9   5        0.14        0.57      0.63 o
  -5  -8   5        0.00       -0.09      0.38 o
  -4  -8   5        0.17       -0.57      0.57 o
  -3  -8   5        0.45       -0.07      0.59 o
  -2  -8   5        0.29        0.85      0.59 o
  -1  -8   5        0.89        1.71      0.33 o
   0  -8   5        0.30        0.74      0.29 o
   1  -8   5        0.14       -0.10      0.52 o
   2  -8   5        0.01       -0.49      0.49 o
  -7  -7   5        0.62        1.53      0.59 o
  -6  -7   5        0.13        0.30      0.38 o
  -5  -7   5        0.01       -0.31      0.33 o
  -4  -7   5        0.14        0.39      0.34 o
  -3  -7   5        1.01        1.55      0.43 o
  -2  -7   5        0.05        0.03      0.33 o
  -1  -7   5        0.01       -0.15      0.24 o
   0  -7   5        0.27        0.26      0.25 o
   1  -7   5        0.15        0.42      0.43 o
   2  -7   5        0.70        1.02      0.46 o
   3  -7   5        0.41       -0.13      0.44 o
  -7  -6   5        0.07       -0.13      0.47 o
  -6  -6   5        0.00       -0.31      0.31 o
  -5  -6   5        1.23        0.94      0.35 o
  -4  -6   5       12.15       17.01      0.70 o
  -3  -6   5       24.34       24.19      0.86 o
  -2  -6   5       14.03       12.63      0.51 o
  -1  -6   5        1.04        0.39      0.20 o
   0  -6   5        3.21        3.82      0.60 o
   1  -6   5       12.39       10.39      0.89 o
   2  -6   5        0.21        0.80      0.42 o
   3  -6   5        1.08        0.67      0.39 o
  -8  -5   5        0.73        0.39      0.70 o
  -7  -5   5        2.03        0.92      0.39 o
  -6  -5   5        0.02       -0.03      0.31 o
  -5  -5   5        0.03       -0.21      0.29 o
  -4  -5   5       15.10       17.09      0.65 o
  -3  -5   5      189.48      166.67      2.03 o
  -2  -5   5       33.11       46.24      0.84 o
  -1  -5   5        1.50        1.41      0.20 o
   0  -5   5        2.83        1.63      0.28 o
   1  -5   5        8.22        7.70      0.46 o
   2  -5   5        0.48        0.36      0.34 o
   3  -5   5        5.79        8.32      0.67 o
   4  -5   5        2.01        2.87      0.37 o
   5  -5   5        0.00        0.52      0.62 o
  -8  -4   5        0.61        1.28      0.70 o
  -7  -4   5        1.53        1.83      0.39 o
  -6  -4   5        2.07        1.72      0.35 o
  -5  -4   5        1.03        1.03      0.31 o
  -4  -4   5        3.63        3.31      0.33 o
  -3  -4   5        0.60       -0.04      0.14 o
  -2  -4   5        0.01       -0.01      0.14 o
  -1  -4   5        0.02       -0.08      0.14 o
   0  -4   5        0.03        0.21      0.19 o
   1  -4   5        0.10       -0.09      0.28 o
   2  -4   5       22.07       17.23      0.38 o
   3  -4   5       15.02       15.60      0.86 o
   4  -4   5       11.95       12.03      0.75 o
   5  -4   5        0.29        0.02      0.31 o
   6  -4   5        1.15        1.22      0.69 o
  -8  -3   5        0.16        0.13      0.43 o
  -7  -3   5        0.19       -0.16      0.35 o
  -6  -3   5        0.17       -0.14      0.26 o
  -5  -3   5        4.43        6.13      0.40 o
  -4  -3   5        5.54        4.85      0.27 o
  -3  -3   5        4.72        7.43      0.24 o
  -2  -3   5       17.99       20.56      0.45 o
  -1  -3   5        0.17       -0.14      0.15 o
   0  -3   5       11.58       16.86      0.43 o
   1  -3   5       43.32       50.26      0.82 o
   2  -3   5        2.78        2.18      0.24 o
   3  -3   5        0.36        0.14      0.17 o
   4  -3   5      411.88      454.89      6.34 o
   5  -3   5        2.35        3.32      0.26 o
   6  -3   5        0.23        0.24      0.31 o
  -8  -2   5        0.85        0.62      0.47 o
  -7  -2   5        0.00       -0.30      0.35 o
  -6  -2   5        3.01        3.40      0.36 o
  -5  -2   5        1.45        1.29      0.19 o
  -4  -2   5       17.97       22.14      0.45 o
  -3  -2   5       11.09       16.39      0.47 o
  -2  -2   5        5.69        7.17      0.19 o
  -1  -2   5      156.67      155.76      1.35 o
   0  -2   5       16.86       15.81      0.46 o
   1  -2   5       55.92       68.27      0.79 o
   2  -2   5       44.78       56.70      0.65 o
   3  -2   5        0.37        0.15      0.09 o
   4  -2   5       13.79       15.53      0.40 o
   5  -2   5        2.67        4.16      0.60 o
   6  -2   5        0.28        0.45      0.20 o
   7  -2   5        1.82        1.14      0.51 o
  -8  -1   5        2.12        3.11      0.53 o
  -7  -1   5        0.38        0.14      0.23 o
  -6  -1   5        0.52        1.04      0.26 o
  -5  -1   5       21.46       23.38      0.54 o
  -4  -1   5        2.18        2.14      0.24 o
  -3  -1   5       11.89       15.40      0.28 o
  -2  -1   5      194.86      219.94      1.62 o
  -1  -1   5        9.84       11.57      0.28 o
   0  -1   5      621.92      630.49      6.05 o
   1  -1   5        8.40       10.45      0.28 o
   2  -1   5       36.96       37.20      0.50 o
   3  -1   5        8.62        8.66      0.24 o
   4  -1   5       48.21       50.70      0.62 o
   5  -1   5       19.10       21.01      0.54 o
   6  -1   5        0.76        0.27      0.21 o
   7  -1   5        0.84        0.58      0.50 o
   8  -1   5        0.35        0.50      0.30 o
  -8   0   5        0.88        0.67      0.26 o
  -7   0   5        0.81        0.63      0.21 o
  -6   0   5        4.00        2.64      0.24 o
  -5   0   5      161.32      166.03      1.49 o
  -4   0   5        2.63        2.39      0.19 o
  -3   0   5       96.60       93.74      0.77 o
  -2   0   5       12.32       14.27      0.42 o
  -1   0   5       13.48       13.67      0.19 o
   0   0   5      149.45      157.77      1.76 o
   1   0   5        2.26        2.33      0.19 o
   2   0   5      170.06      162.48      1.30 o
   3   0   5      299.99      304.35      2.29 o
   4   0   5      107.44      114.46      0.98 o
   5   0   5        1.66        0.87      0.15 o
   6   0   5        2.57        3.41      0.34 o
   7   0   5        4.87        4.95      0.42 o
   8   0   5        0.22        0.16      0.29 o
  -8   1   5        0.32        0.00      0.23 o
  -7   1   5        1.13        1.69      0.52 o
  -6   1   5        5.17        6.23      0.58 o
  -5   1   5        0.05        0.26      0.25 o
  -4   1   5        2.99        3.39      0.19 o
  -3   1   5      387.11      381.66      2.27 o
  -2   1   5     1009.26      998.32      6.45 o
  -1   1   5      162.04      174.42      1.09 o
   0   1   5      999.49      964.92     12.74 o
   1   1   5      383.74      353.36      3.51 o
   2   1   5       83.45       76.02      0.71 o
   3   1   5       28.85       20.98      0.42 o
   4   1   5       70.28       79.44      0.88 o
   5   1   5       55.17       57.36      0.91 o
   6   1   5        1.60        1.65      0.30 o
   7   1   5        0.46        0.29      0.29 o
   8   1   5        0.51        0.74      0.34 o
   9   1   5        0.16       -0.47      0.49 o
  -7   2   5        0.49        0.17      0.46 o
  -6   2   5        1.88        1.83      0.30 o
  -5   2   5       13.56       14.34      0.51 o
  -4   2   5        9.90       10.07      0.33 o
  -3   2   5        0.36        1.13      0.12 o
  -2   2   5      391.27      392.02      2.60 o
  -1   2   5        3.06        1.78      0.11 o
   0   2   5       50.87       51.80      0.59 o
   1   2   5      725.37      772.06      7.30 o
   2   2   5      869.12      853.51      5.86 o
   3   2   5       92.53       88.65      1.02 o
   4   2   5       22.72       23.38      0.44 o
   5   2   5       30.84       24.80      0.50 o
   6   2   5        7.71        5.73      0.69 o
   7   2   5        0.47        0.12      0.79 o
   8   2   5        0.57        0.47      0.34 o
   9   2   5        0.64        1.12      0.60 o
  -6   3   5        0.80        0.39      0.34 o
  -5   3   5        9.52        8.37      0.62 o
  -4   3   5        0.14        0.18      0.17 o
  -3   3   5       42.68       42.24      0.55 o
  -2   3   5      151.03      150.46      1.67 o
  -1   3   5       56.34       57.96      0.68 o
   0   3   5        0.11        0.16      0.06 o
   1   3   5       93.03      107.02      0.84 o
   2   3   5      114.65      134.72      3.23 o
   3   3   5        8.10        8.69      0.27 o
   4   3   5        8.18        8.19      0.41 o
   5   3   5       43.05       45.22      0.89 o
   6   3   5        0.16       -0.20      0.20 o
   7   3   5       15.06       13.87      1.02 o
   8   3   5        0.18        1.00      0.42 o
   9   3   5        0.14        0.55      0.59 o
  -5   4   5        0.08        0.03      0.27 o
  -4   4   5       32.24       33.71      0.81 o
  -3   4   5        0.50        0.20      0.22 o
  -2   4   5        1.61        1.03      0.18 o
  -1   4   5       11.92       15.34      0.35 o
   0   4   5       10.52       10.40      0.23 o
   1   4   5       11.35        8.29      0.57 o
   2   4   5       86.38       86.38      0.86 o
   3   4   5        9.98       11.92      0.54 o
   4   4   5       29.20       34.21      0.55 o
   5   4   5       47.91       51.58      1.18 o
   6   4   5        1.08        1.25      0.28 o
   7   4   5        4.23        6.76      0.46 o
   8   4   5        0.16        0.31      1.00 o
   9   4   5        0.22        0.00      0.59 o
  -4   5   5        0.42        0.16      0.26 o
  -3   5   5        3.20        2.33      0.23 o
  -2   5   5       29.92       26.22      0.89 o
  -1   5   5        7.82        8.67      0.37 o
   0   5   5       22.85       22.74      0.40 o
   1   5   5       19.76       22.61      0.38 o
   2   5   5       17.45       15.02      0.35 o
   3   5   5        3.31        4.76      0.25 o
   4   5   5        0.32        0.07      0.20 o
   5   5   5        3.46        3.52      0.32 o
   6   5   5        0.01       -0.10      0.24 o
   7   5   5        0.01       -0.10      0.26 o
   8   5   5        0.55        1.07      0.44 o
   9   5   5        0.99        1.31      0.69 o
  -3   6   5        0.11        0.30      0.26 o
  -2   6   5       23.78       28.42      1.02 o
  -1   6   5        0.09       -0.11      0.39 o
   0   6   5       20.69       19.53      0.43 o
   1   6   5       21.46       23.26      0.41 o
   2   6   5        0.01       -0.15      0.15 o
   3   6   5       12.95       10.62      0.37 o
   4   6   5        2.05        1.20      0.34 o
   5   6   5        0.29        0.48      0.26 o
   6   6   5        0.00       -0.20      0.27 o
   7   6   5        0.15        0.07      0.31 o
   8   6   5        0.18        0.34      0.36 o
  -2   7   5        0.01        0.63      0.39 o
  -1   7   5        7.41       10.09      0.90 o
   0   7   5       11.28       13.95      0.55 o
   1   7   5       19.96       20.63      0.65 o
   2   7   5        0.57        0.86      0.18 o
   3   7   5        3.44        3.26      0.33 o
   4   7   5        4.02        1.85      0.69 o
   5   7   5        1.79        1.46      0.34 o
   6   7   5        0.82        0.84      0.33 o
   7   7   5        0.16        0.62      0.37 o
   8   7   5        0.02        0.48      0.51 o
  -2   8   5        0.16        0.24      0.39 o
  -1   8   5        0.02        0.21      0.21 o
   0   8   5        0.31        0.41      0.27 o
   1   8   5        2.02        2.04      0.32 o
   2   8   5        0.46        0.24      0.27 o
   3   8   5        0.02       -0.15      0.32 o
   4   8   5        0.02        0.08      0.27 o
   5   8   5        1.64        2.19      0.39 o
   6   8   5        0.10        0.10      0.34 o
   7   8   5        0.88        1.81      0.44 o
  -1   9   5        0.00       -0.14      0.27 o
   0   9   5        0.03        0.04      0.28 o
   1   9   5        0.02       -0.02      0.30 o
   2   9   5        0.35        0.80      0.59 o
   3   9   5        0.37        0.72      0.57 o
   4   9   5        0.16       -0.29      0.59 o
   5   9   5        0.07        0.45      0.48 o
   6   9   5        0.59        0.96      0.43 o
  -2  -9   6        0.02        0.29      0.65 o
  -5  -8   6        0.05        0.01      0.54 o
  -4  -8   6        0.04        0.11      0.75 o
  -3  -8   6        0.32        0.75      0.69 o
  -2  -8   6        0.01        0.50      0.67 o
  -1  -8   6        0.21        0.90      0.57 o
   0  -8   6        0.08        0.78      0.39 o
   1  -8   6        0.08       -0.55      0.55 o
   2  -8   6        0.66        0.37      0.56 o
  -6  -7   6        0.80        1.11      0.72 o
  -5  -7   6        0.36       -0.08      0.38 o
  -4  -7   6        0.00        0.22      0.42 o
  -3  -7   6        0.29        0.05      0.37 o
  -2  -7   6        0.01       -0.01      0.37 o
  -1  -7   6        0.39        0.07      0.26 o
   0  -7   6        0.85        0.63      0.28 o
   1  -7   6        0.33        0.73      0.47 o
   2  -7   6        0.11       -0.39      0.44 o
   3  -7   6        0.17        0.53      0.50 o
  -7  -6   6        0.08       -0.27      0.50 o
  -6  -6   6        0.00       -0.32      0.32 o
  -5  -6   6        0.07        0.37      0.34 o
  -4  -6   6        0.00        0.22      0.32 o
  -3  -6   6        2.56        1.89      0.44 o
  -2  -6   6        0.69        0.32      0.23 o
  -1  -6   6        0.18       -0.21      0.21 o
   0  -6   6       13.75        8.91      0.83 o
   1  -6   6        1.12        1.56      0.49 o
   2  -6   6        0.14        0.27      0.43 o
   3  -6   6        0.33        0.30      0.42 o
  -7  -5   6        1.30        1.37      0.41 o
  -6  -5   6        0.05       -0.20      0.32 o
  -5  -5   6        2.68        2.06      0.41 o
  -4  -5   6        4.23        6.85      0.50 o
  -3  -5   6        0.94        0.60      0.44 o
  -2  -5   6        3.47        4.69      0.35 o
  -1  -5   6        2.33        2.31      0.24 o
   0  -5   6        1.57        1.27      0.29 o
   1  -5   6        0.09        0.18      0.24 o
   2  -5   6        3.10        3.59      0.50 o
   3  -5   6        4.34        4.55      0.52 o
   4  -5   6        0.02        0.00      0.33 o
   5  -5   6        0.02        0.52      0.59 o
  -8  -4   6        0.77        1.46      0.75 o
  -7  -4   6        2.67        3.62      0.56 o
  -6  -4   6        0.96        1.23      0.34 o
  -5  -4   6       14.32       11.74      0.61 o
  -4  -4   6       15.30       15.93      0.61 o
  -3  -4   6        0.75        1.20      0.18 o
  -2  -4   6       84.51       76.81      1.32 o
  -1  -4   6        0.34        0.09      0.16 o
   0  -4   6        0.25        0.62      0.23 o
   1  -4   6        3.53        3.51      0.31 o
   2  -4   6       22.79       20.67      0.96 o
   3  -4   6        0.90       -0.36      0.36 o
   4  -4   6        2.92        3.00      0.38 o
   5  -4   6        0.21        0.35      0.23 o
   6  -4   6        0.27        0.43      0.57 o
  -8  -3   6        0.00        0.01      0.44 o
  -7  -3   6        0.65        0.76      0.40 o
  -6  -3   6        0.07        0.35      0.29 o
  -5  -3   6        0.37        0.55      0.27 o
  -4  -3   6        6.94        5.65      0.30 o
  -3  -3   6        7.00        8.08      0.39 o
  -2  -3   6       82.29       90.93      0.99 o
  -1  -3   6      269.59      322.53      3.63 o
   0  -3   6       30.18       26.83      0.66 o
   1  -3   6       94.89      100.00      3.51 o
   2  -3   6       18.21       14.87      0.37 o
   3  -3   6       11.86       16.35      0.54 o
   4  -3   6       45.16       40.35      0.98 o
   5  -3   6        2.77        2.02      0.25 o
   6  -3   6        1.61        1.88      0.41 o
   7  -3   6        0.02        0.56      0.46 o
  -8  -2   6        1.80        1.34      0.49 o
  -7  -2   6        1.90        1.99      0.48 o
  -6  -2   6        1.04        0.97      0.30 o
  -5  -2   6        0.61        0.48      0.18 o
  -4  -2   6       21.18       21.80      0.47 o
  -3  -2   6        1.95        1.48      0.16 o
  -2  -2   6        0.00        1.18      0.11 o
  -1  -2   6      271.38      280.47      2.24 o
   0  -2   6      164.30      172.13      2.03 o
   1  -2   6      167.77      216.99      2.39 o
   2  -2   6       95.80       83.49      0.91 o
   3  -2   6       52.37       51.07      0.84 o
   4  -2   6        3.64        2.47      0.29 o
   5  -2   6       24.40       27.07      0.89 o
   6  -2   6        0.20       -0.26      0.26 o
   7  -2   6        0.00       -0.14      0.39 o
   8  -2   6        0.52       -0.07      0.52 o
  -8  -1   6        0.85        1.28      0.48 o
  -7  -1   6        0.24        0.32      0.36 o
  -6  -1   6        7.32        6.08      0.38 o
  -5  -1   6        2.49        2.58      0.23 o
  -4  -1   6        6.46        5.88      0.27 o
  -3  -1   6        9.05        9.25      0.27 o
  -2  -1   6      656.32      698.93      5.09 o
  -1  -1   6        3.64        2.99      0.19 o
   0  -1   6      199.01      209.97      2.33 o
   1  -1   6      225.90      206.48      2.30 o
   2  -1   6        0.25       -0.14      0.14 o
   3  -1   6        0.40        0.05      0.10 o
   4  -1   6       21.78       17.79      0.44 o
   5  -1   6        5.26        3.89      0.31 o
   6  -1   6       13.08       11.07      0.74 o
   7  -1   6        0.96        1.02      0.46 o
   8  -1   6        0.49        0.21      0.29 o
  -8   0   6        1.02        0.88      0.69 o
  -7   0   6        2.70        2.57      0.27 o
  -6   0   6        6.80        7.91      0.38 o
  -5   0   6        0.16       -0.62      0.62 o
  -4   0   6      106.48      112.86      1.10 o
  -3   0   6       58.23       56.57      0.57 o
  -2   0   6      154.55      162.04      1.18 o
  -1   0   6      401.32      403.48      2.53 o
   0   0   6      327.97      311.03      3.21 o
   1   0   6      189.18      196.49      2.15 o
   2   0   6       88.13      107.46      1.12 o
   3   0   6        0.05        0.08      0.13 o
   4   0   6       27.49       26.17      0.50 o
   5   0   6        1.05        0.44      0.15 o
   6   0   6        7.04        8.85      0.59 o
   7   0   6       12.33       11.47      0.61 o
   8   0   6        0.64        0.14      0.31 o
  -7   1   6        0.62        1.06      0.56 o
  -6   1   6        0.06        0.29      0.29 o
  -5   1   6       12.57       13.84      0.63 o
  -4   1   6       15.19       12.86      0.44 o
  -3   1   6       40.81       43.52      0.52 o
  -2   1   6      735.48      720.53      4.88 o
  -1   1   6      845.20      817.63      5.45 o
   0   1   6       79.69       70.18      1.18 o
   1   1   6       71.09       87.99      1.15 o
   2   1   6       55.83       46.67      0.72 o
   3   1   6       17.47       21.36      0.44 o
   4   1   6       40.90       40.22      0.58 o
   5   1   6       84.86       92.41      1.02 o
   6   1   6        1.54        1.65      0.31 o
   7   1   6        0.03       -0.29      0.29 o
   8   1   6        0.59        0.88      0.35 o
   9   1   6        0.04        0.06      0.47 o
  -7   2   6        0.39        0.89      0.52 o
  -6   2   6        1.74        1.74      0.50 o
  -5   2   6        0.82        0.78      0.25 o
  -4   2   6        4.59        4.20      0.25 o
  -3   2   6       54.03       59.80      0.56 o
  -2   2   6        0.47        1.03      0.12 o
  -1   2   6      287.73      277.49      1.77 o
   0   2   6        2.35        3.25      0.20 o
   2   2   6        7.52        7.30      0.35 o
   3   2   6       33.70       38.33      0.53 o
   4   2   6        0.34        0.01      0.12 o
   5   2   6       33.34       25.86      0.53 o
   6   2   6        3.61        1.68      0.28 o
   7   2   6        0.01       -0.52      0.92 o
   8   2   6        1.36        1.45      0.40 o
   9   2   6        0.02       -0.36      0.50 o
  -6   3   6        0.01       -0.10      0.36 o
  -5   3   6        0.51        0.73      0.32 o
  -4   3   6        0.59        0.71      0.20 o
  -3   3   6       38.10       39.50      0.64 o
  -2   3   6        1.77        1.62      0.11 o
  -1   3   6      178.10      182.51      2.22 o
   0   3   6       59.76       52.79      0.65 o
   1   3   6       66.08       60.94      0.64 o
   2   3   6       19.20       16.62      0.44 o
   3   3   6        5.45        5.02      0.27 o
   4   3   6       54.83       54.56      0.82 o
   5   3   6      118.14      115.38      1.09 o
   6   3   6       67.32       66.08      1.01 o
   7   3   6        0.10       -0.10      0.57 o
   8   3   6        1.35        1.36      0.44 o
   9   3   6        0.00       -0.07      0.55 o
  -5   4   6        3.14        2.15      0.34 o
  -4   4   6        0.65        0.40      0.27 o
  -3   4   6       32.89       32.52      0.82 o
  -2   4   6        0.07       -0.02      0.13 o
  -1   4   6        9.15        8.89      0.37 o
   0   4   6       15.15       14.99      0.25 o
   1   4   6        0.40        0.27      0.11 o
   2   4   6       46.50       42.70      0.56 o
   3   4   6       14.15       14.11      0.44 o
   4   4   6       35.26       32.92      0.69 o
   5   4   6       10.93       12.43      0.52 o
   6   4   6        7.20        8.21      0.45 o
   7   4   6        1.42        1.40      0.32 o
   8   4   6        6.77        9.97      1.59 o
   9   4   6        0.06       -0.01      0.63 o
  -4   5   6        0.43        0.44      0.25 o
  -3   5   6        6.68        6.71      0.47 o
  -2   5   6        0.00       -0.24      0.24 o
  -1   5   6        0.22        0.15      0.15 o
   0   5   6        1.43        1.14      0.14 o
   1   5   6        0.55        0.12      0.11 o
   2   5   6        1.27        0.67      0.17 o
   3   5   6        0.21        0.13      0.17 o
   4   5   6        0.05        0.08      0.20 o
   5   5   6        0.29        0.26      0.24 o
   6   5   6        0.01        0.12      0.25 o
   7   5   6        0.08        0.15      0.28 o
   8   5   6        0.09       -0.13      0.50 o
   9   5   6        0.03       -0.06      0.63 o
  -3   6   6        0.27        0.15      0.27 o
  -2   6   6        0.15       -0.36      0.36 o
  -1   6   6        7.09        8.64      0.76 o
   0   6   6        5.23        5.55      0.29 o
   1   6   6        1.17        1.26      0.15 o
   2   6   6        8.19        6.39      0.29 o
   3   6   6        8.17        7.08      0.33 o
   4   6   6       13.32       11.68      0.52 o
   5   6   6        0.30       -0.23      0.23 o
   6   6   6        0.09       -0.26      0.26 o
   7   6   6        0.12        0.25      0.32 o
   8   6   6        0.02       -0.08      0.34 o
  -3   7   6        0.11       -0.06      0.34 o
  -2   7   6        0.74        1.18      0.43 o
  -1   7   6       16.97       24.43      1.15 o
   0   7   6        1.25        0.34      0.27 o
   1   7   6        4.67        3.29      0.33 o
   2   7   6        0.01       -0.02      0.16 o
   3   7   6        6.82        5.20      0.37 o
   4   7   6        7.82        5.67      0.42 o
   5   7   6        3.24        2.61      0.38 o
   6   7   6        1.59        1.77      0.36 o
   7   7   6        1.09        2.12      0.41 o
   8   7   6        0.01        0.51      0.50 o
  -2   8   6        0.26        0.73      0.43 o
  -1   8   6        3.00        4.44      0.89 o
   0   8   6        2.22        3.22      0.35 o
   1   8   6        0.11        0.03      0.28 o
   2   8   6        0.08        0.31      0.28 o
   3   8   6        0.02       -0.06      0.33 o
   4   8   6        0.03       -0.12      0.29 o
   5   8   6        0.08        0.26      0.34 o
   6   8   6        0.04        0.30      0.34 o
   7   8   6        0.00        0.19      0.38 o
   0   9   6        0.00       -0.24      0.29 o
   1   9   6        0.00       -0.11      0.29 o
   2   9   6        0.16        0.57      0.59 o
   3   9   6        1.36        0.99      0.60 o
   4   9   6        1.22        0.67      0.65 o
   5   9   6        0.00        0.34      0.50 o
   6   9   6        0.28        0.93      0.55 o
  -5  -8   7        0.23        1.18      0.58 o
  -4  -8   7        0.30       -0.48      0.48 o
  -3  -8   7        1.40        1.89      0.76 o
  -2  -8   7        1.00        1.11      0.73 o
  -1  -8   7        0.02        0.22      0.57 o
   0  -8   7        0.35        0.43      0.56 o
   1  -8   7        0.22        0.17      0.31 o
  -6  -7   7        0.36        0.02      0.53 o
  -5  -7   7        0.01       -0.06      0.38 o
  -4  -7   7        0.53        0.59      0.48 o
  -3  -7   7        0.22        1.14      0.46 o
  -2  -7   7        0.44        0.51      0.41 o
  -1  -7   7        0.07       -0.11      0.42 o
   0  -7   7        0.01       -0.11      0.27 o
   1  -7   7        0.09       -0.03      0.49 o
   2  -7   7        0.33        0.60      0.55 o
   3  -7   7        0.12       -0.10      0.52 o
  -7  -6   7        0.00        0.61      0.67 o
  -6  -6   7        0.16       -0.03      0.37 o
  -5  -6   7        1.56        1.78      0.40 o
  -4  -6   7        1.29        0.69      0.35 o
  -3  -6   7        0.15       -0.05      0.38 o
  -2  -6   7        1.61        1.60      0.42 o
  -1  -6   7        3.10        3.10      0.30 o
   0  -6   7        0.25        0.20      0.26 o
   1  -6   7        2.23        2.12      0.55 o
   2  -6   7        0.35        1.16      0.49 o
   3  -6   7        0.00        0.53      0.43 o
  -7  -5   7        0.03       -0.28      0.49 o
  -6  -5   7        0.75        0.21      0.35 o
  -5  -5   7       16.59       16.56      0.87 o
  -4  -5   7       51.51       56.32      1.54 o
  -3  -5   7       19.83       16.78      0.99 o
  -2  -5   7       15.48       12.68      0.55 o
  -1  -5   7        3.46        4.25      0.40 o
   0  -5   7        0.55        0.25      0.32 o
   1  -5   7       25.10       22.71      1.09 o
   2  -5   7        0.99        2.60      0.49 o
   3  -5   7        0.81        1.29      0.44 o
   4  -5   7        1.64        2.51      0.44 o
   5  -5   7        0.00        0.14      0.63 o
  -7  -4   7        1.65        1.11      0.48 o
  -6  -4   7        0.01        0.04      0.31 o
  -5  -4   7        3.04        4.46      0.45 o
  -4  -4   7       19.97       23.46      1.20 o
  -3  -4   7        9.47        8.21      0.47 o
  -2  -4   7        7.46        3.73      0.31 o
  -1  -4   7       63.06       62.62      1.18 o
   0  -4   7        1.34        1.14      0.28 o
   1  -4   7        0.91        0.31      0.27 o
   2  -4   7       10.91        8.61      0.69 o
   3  -4   7        3.70        2.94      0.47 o
   4  -4   7        6.91        5.29      0.44 o
   5  -4   7        0.09       -0.11      0.28 o
   6  -4   7        0.69        1.19      0.67 o
  -8  -3   7        0.24        0.07      0.65 o
  -7  -3   7        1.03        1.12      0.45 o
  -6  -3   7        1.37        1.56      0.34 o
  -5  -3   7        2.77        2.27      0.35 o
  -4  -3   7        0.21        0.25      0.24 o
  -3  -3   7        0.40        0.13      0.24 o
  -2  -3   7        4.46        3.74      0.28 o
  -1  -3   7        0.89        0.64      0.17 o
   0  -3   7        0.52        0.02      0.22 o
   1  -3   7        0.10       -0.19      0.19 o
   2  -3   7       18.41       13.37      0.50 o
   3  -3   7       66.43       65.86      1.59 o
   4  -3   7       10.84        6.20      1.80 o
   5  -3   7       19.27       25.77      0.77 o
   6  -3   7        0.73        1.04      0.25 o
   7  -3   7        0.30       -0.01      0.46 o
  -8  -2   7        0.30        0.21      0.47 o
  -7  -2   7        0.70        0.77      0.47 o
  -6  -2   7        4.53        3.99      0.39 o
  -5  -2   7        7.87        7.07      0.44 o
  -4  -2   7        0.20       -0.07      0.16 o
  -3  -2   7        0.09       -0.13      0.13 o
  -2  -2   7        0.71        1.96      0.17 o
  -1  -2   7        9.71        5.34      0.26 o
   0  -2   7      231.18      241.17      2.72 o
   1  -2   7      134.18      144.57      1.79 o
   2  -2   7        1.27        3.37      0.27 o
   3  -2   7        3.87        5.95      0.30 o
   4  -2   7       33.42       30.77      0.83 o
   5  -2   7        0.00        0.12      0.42 o
   6  -2   7        0.97        1.36      0.26 o
   7  -2   7        0.88        0.68      0.42 o
  -8  -1   7        0.65        0.96      0.48 o
  -7  -1   7        0.08        0.04      0.39 o
  -6  -1   7       15.23       14.73      0.78 o
  -5  -1   7       31.47       31.14      0.60 o
  -4  -1   7       51.04       49.11      0.70 o
  -3  -1   7       41.27       51.74      0.64 o
  -2  -1   7       15.32       10.89      0.53 o
  -1  -1   7       17.45       24.78      0.41 o
   0  -1   7      410.47      406.27      7.82 o
   1  -1   7       41.98       42.95      0.78 o
   2  -1   7      103.37      108.57      1.39 o
   3  -1   7        1.96        0.95      0.16 o
   4  -1   7       13.32       15.88      0.41 o
   5  -1   7        2.50        1.98      0.27 o
   6  -1   7        2.17        2.92      0.34 o
   7  -1   7        1.20        0.39      0.47 o
   8  -1   7        0.22        0.22      0.31 o
  -8   0   7        1.24        1.15      0.65 o
  -7   0   7        0.02       -0.22      0.22 o
  -6   0   7        0.16       -0.25      0.25 o
  -5   0   7       75.34       76.63      1.07 o
  -4   0   7       38.42       38.11      0.59 o
  -3   0   7       16.82       17.65      0.35 o
  -2   0   7      215.41      231.50      1.76 o
  -1   0   7      169.27      163.49      1.46 o
   0   0   7       34.40       31.25      0.74 o
   1   0   7      117.21      119.69      1.81 o
   2   0   7       12.66       24.34      0.43 o
   3   0   7       25.14       20.40      0.37 o
   4   0   7        8.28        4.85      0.33 o
   5   0   7        3.95        3.07      0.22 o
   6   0   7        0.01        0.07      0.28 o
   7   0   7        2.50        2.68      0.38 o
   8   0   7        1.35        1.21      0.36 o
  -7   1   7        0.17        0.17      0.32 o
  -6   1   7        6.86        6.92      0.34 o
  -5   1   7       30.25       32.01      0.56 o
  -4   1   7       16.03       14.45      0.35 o
  -3   1   7       25.61       19.21      0.31 o
  -2   1   7      290.76      313.56      2.10 o
  -1   1   7      222.15      217.00      1.62 o
   0   1   7      196.15      186.53      1.74 o
   1   1   7       52.67       50.55      0.84 o
   2   1   7      584.20      593.79      5.80 o
   3   1   7       26.59       24.65      0.48 o
   4   1   7      127.86      132.80      1.44 o
   5   1   7        0.26        0.32      0.19 o
   6   1   7        0.02       -0.07      0.27 o
   7   1   7        0.77        0.89      0.32 o
   8   1   7        0.58        0.81      0.36 o
  -7   2   7        5.51        7.49      0.79 o
  -6   2   7        0.51        0.34      0.46 o
  -5   2   7        1.65        1.00      0.37 o
  -4   2   7        1.58        1.59      0.21 o
  -3   2   7       29.68       30.37      0.50 o
  -2   2   7       28.78       24.94      0.43 o
  -1   2   7      127.23      124.31      1.01 o
   0   2   7        3.20        2.74      0.20 o
   1   2   7      113.07       99.46      1.35 o
   2   2   7      869.89      898.00     13.49 o
   3   2   7        0.32        0.25      0.13 o
   4   2   7        0.57        0.38      0.15 o
   5   2   7       15.83        9.94      0.54 o
   6   2   7        0.00       -0.25      0.25 o
   7   2   7        0.11       -0.24      0.42 o
   8   2   7        0.55        0.50      0.36 o
   9   2   7        0.51        1.19      0.60 o
  -6   3   7        0.10       -0.42      0.42 o
  -5   3   7        1.47        1.26      0.72 o
  -4   3   7        0.04       -0.29      0.29 o
  -3   3   7       15.55       16.05      0.53 o
  -2   3   7       27.43       27.85      0.42 o
  -1   3   7      129.81      127.50      0.96 o
   0   3   7       12.03       13.48      0.33 o
   1   3   7       53.31       54.22      0.91 o
   2   3   7      386.69      381.95      2.87 o
   3   3   7        0.54        0.50      0.13 o
   4   3   7        0.02        0.03      0.17 o
   5   3   7       23.21       27.56      0.50 o
   6   3   7       12.60       10.88      0.55 o
   7   3   7        1.88        1.10      0.91 o
   8   3   7        0.02        0.02      0.37 o
   9   3   7        0.05        0.36      0.57 o
  -5   4   7        2.34        2.26      0.43 o
  -4   4   7        1.67        2.01      0.35 o
  -3   4   7        0.35        0.57      0.27 o
  -2   4   7        0.06        0.05      0.15 o
  -1   4   7       13.53       13.49      0.47 o
   0   4   7       99.21       96.72      1.10 o
   1   4   7      113.75      115.11      1.00 o
   2   4   7       48.67       49.53      0.75 o
   3   4   7       25.20       27.72      0.78 o
   4   4   7        3.02        4.37      0.32 o
   5   4   7        8.16       12.28      0.73 o
   6   4   7        7.16        9.91      0.50 o
   7   4   7        3.67        3.75      0.39 o
   8   4   7        0.93        2.03      0.66 o
   9   4   7        0.43        1.03      0.67 o
  -4   5   7        0.73        0.93      0.30 o
  -3   5   7        0.08       -0.04      0.27 o
  -2   5   7        0.23       -0.16      0.42 o
  -1   5   7        1.10        1.33      0.20 o
   0   5   7        5.45        4.08      0.22 o
   1   5   7       15.99       17.64      0.45 o
   2   5   7        0.40        0.11      0.13 o
   3   5   7        0.04       -0.21      0.23 o
   4   5   7        2.72        3.38      0.30 o
   5   5   7        2.26        1.31      0.29 o
   6   5   7        1.51        0.77      0.28 o
   7   5   7        0.17        0.67      0.30 o
   8   5   7        0.70        1.01      0.49 o
  -3   6   7        0.04       -0.37      0.37 o
  -2   6   7        0.16        0.38      0.42 o
  -1   6   7       21.93       26.31      1.08 o
   0   6   7        2.55        1.86      0.24 o
   1   6   7        0.68        1.19      0.15 o
   2   6   7       13.53       16.01      0.40 o
   3   6   7        0.96        0.65      0.30 o
   4   6   7        1.41        1.42      0.37 o
   5   6   7        0.00       -0.04      0.25 o
   6   6   7        0.01        0.05      0.28 o
   7   6   7        0.72        1.03      0.34 o
   8   6   7        0.86        1.05      0.47 o
  -3   7   7        0.11        0.00      0.39 o
  -2   7   7        4.04        4.78      0.47 o
  -1   7   7       19.15       21.03      0.63 o
   0   7   7        1.32        2.36      0.32 o
   1   7   7        0.72        0.89      0.27 o
   2   7   7        0.05        0.22      0.21 o
   3   7   7        0.71        0.30      0.32 o
   4   7   7        0.18       -0.31      0.31 o
   5   7   7        0.05       -0.16      0.42 o
   6   7   7        0.00        0.19      0.31 o
   7   7   7        0.50        1.10      0.42 o
   8   7   7        0.27        0.73      0.52 o
  -2   8   7        0.00        0.29      0.46 o
  -1   8   7        1.77        1.99      0.30 o
   0   8   7        4.60        4.13      0.38 o
   1   8   7        1.11        0.89      0.35 o
   2   8   7        0.00       -0.23      0.47 o
   3   8   7        0.00       -0.26      0.60 o
   4   8   7        0.37        1.35      0.48 o
   5   8   7        0.29       -0.27      0.32 o
   6   8   7        0.24        0.48      0.36 o
   7   8   7        0.53        0.56      0.40 o
   0   9   7        0.05       -0.02      0.30 o
   1   9   7        0.03       -0.30      0.30 o
   2   9   7        0.20        0.30      0.56 o
   3   9   7        0.48        0.42      0.60 o
   4   9   7        0.16       -0.49      0.59 o
   5   9   7        0.74        2.87      0.54 o
  -4  -8   8        0.03        0.05      0.53 o
  -3  -8   8        0.44        0.99      0.75 o
  -2  -8   8        0.35        0.66      0.73 o
  -1  -8   8        0.04        0.46      0.63 o
   0  -8   8        0.14        0.32      0.62 o
   1  -8   8        0.31        0.98      0.35 o
  -5  -7   8        0.31       -0.54      0.54 o
  -4  -7   8        0.94        1.07      0.53 o
  -3  -7   8        0.01        0.12      0.43 o
  -2  -7   8        0.20        0.73      0.42 o
  -1  -7   8        0.00        0.09      0.52 o
   0  -7   8        0.11       -0.23      0.33 o
   1  -7   8        0.09       -0.49      0.49 o
   2  -7   8        0.61        0.22      0.57 o
   3  -7   8        0.19        0.63      0.55 o
  -6  -6   8        0.06       -0.44      0.50 o
  -5  -6   8        1.65        1.18      0.41 o
  -4  -6   8        0.79        0.95      0.68 o
  -3  -6   8        0.09        0.37      0.41 o
  -2  -6   8        0.04       -0.35      0.37 o
  -1  -6   8        3.28        4.22      0.33 o
   0  -6   8        0.21        0.13      0.34 o
   1  -6   8        2.06        2.12      0.56 o
   2  -6   8        0.08       -0.01      0.47 o
   3  -6   8        0.00        0.52      0.47 o
  -7  -5   8        0.11        0.04      0.88 o
  -6  -5   8        0.01       -0.35      0.35 o
  -5  -5   8        4.50        5.25      0.57 o
  -4  -5   8       31.28       32.63      0.94 o
  -3  -5   8        9.94       13.75      0.81 o
  -2  -5   8        2.64        0.43      0.42 o
  -1  -5   8        0.02       -0.09      0.20 o
   0  -5   8        0.02       -0.28      0.28 o
   1  -5   8        0.48        1.12      0.53 o
   2  -5   8        3.93        3.40      0.59 o
   3  -5   8        3.84        4.43      0.57 o
   4  -5   8        0.25        0.16      0.42 o
  -7  -4   8        0.48        0.38      0.58 o
  -6  -4   8        0.00       -0.04      0.34 o
  -5  -4   8        0.05       -0.02      0.51 o
  -4  -4   8       24.66       21.52      0.75 o
  -3  -4   8       43.01       43.97      1.15 o
  -2  -4   8       20.16       19.29      0.63 o
  -1  -4   8       24.97       19.80      0.80 o
   0  -4   8        0.48       -0.19      0.25 o
   1  -4   8        4.96        5.91      0.43 o
   2  -4   8        0.79       -0.39      0.39 o
   3  -4   8        0.35       -0.06      0.36 o
   4  -4   8        2.95        4.56      0.53 o
   5  -4   8        0.10        0.52      0.30 o
   6  -4   8        1.76        1.76      0.47 o
  -7  -3   8        0.09       -0.36      0.48 o
  -6  -3   8        0.26        0.32      0.32 o
  -5  -3   8        8.36        6.36      0.49 o
  -4  -3   8        1.15        0.41      0.28 o
  -3  -3   8        0.00       -0.11      0.23 o
  -2  -3   8        4.37        3.82      0.26 o
  -1  -3   8        2.70        1.85      0.22 o
   0  -3   8        9.70        9.32      0.78 o
   1  -3   8        7.16        7.12      0.45 o
   2  -3   8        1.36        0.53      0.25 o
   3  -3   8       94.35       91.45      2.01 o
   4  -3   8       12.91       12.54      0.78 o
   5  -3   8        8.97        9.28      0.78 o
   6  -3   8        0.07       -0.23      0.23 o
   7  -3   8        1.43        1.92      0.60 o
  -7  -2   8        1.90        1.99      0.62 o
  -6  -2   8        0.53        0.60      0.39 o
  -5  -2   8        4.40        4.27      0.39 o
  -4  -2   8        0.25        0.14      0.25 o
  -3  -2   8        0.67        0.84      0.17 o
  -2  -2   8       15.34       16.12      0.44 o
  -1  -2   8        2.93        2.44      0.20 o
   0  -2   8       39.63       43.01      0.91 o
   1  -2   8       32.04       33.25      1.56 o
   2  -2   8       16.20       17.12      0.55 o
   3  -2   8       66.05       71.41      1.08 o
   4  -2   8       73.29       93.41      1.56 o
   5  -2   8       50.56       61.09      1.24 o
   6  -2   8        0.70        0.04      0.24 o
   7  -2   8        0.14       -0.33      0.59 o
  -7  -1   8        1.33        1.59      0.47 o
  -6  -1   8        0.01        0.14      0.37 o
  -5  -1   8        0.90        0.57      0.21 o
  -4  -1   8        7.02        6.74      0.33 o
  -3  -1   8       14.39       10.57      0.32 o
  -2  -1   8        0.16       -0.22      0.22 o
  -1  -1   8       76.83       84.47      1.01 o
   0  -1   8        4.06        3.70      0.57 o
   1  -1   8        0.14       -0.17      0.17 o
   2  -1   8      175.22      186.04      2.17 o
   3  -1   8        3.01        3.00      0.22 o
   4  -1   8        0.04       -0.10      0.16 o
   5  -1   8        0.48        0.49      0.30 o
   6  -1   8        0.54        0.01      0.26 o
   7  -1   8        0.20        0.15      0.29 o
   8  -1   8        0.24        0.98      0.33 o
  -7   0   8        0.06        0.30      0.39 o
  -6   0   8        4.68        4.54      0.33 o
  -5   0   8       12.61       12.67      0.50 o
  -4   0   8        1.69        1.21      0.30 o
  -3   0   8        0.02       -0.12      0.12 o
  -2   0   8       63.26       67.63      0.72 o
  -1   0   8       21.94       15.81      0.38 o
   0   0   8       29.29       24.72      0.50 o
   1   0   8       71.95       69.86      1.11 o
   2   0   8      110.36      109.59      1.19 o
   3   0   8        0.60        0.15      0.14 o
   4   0   8        4.47        4.70      0.27 o
   5   0   8        1.76        3.94      0.25 o
   6   0   8        4.75        5.58      0.44 o
   7   0   8        2.27        1.76      0.37 o
   8   0   8        1.07        0.95      0.36 o
  -7   1   8        6.06        6.75      0.49 o
  -6   1   8        0.00       -0.19      0.19 o
  -5   1   8        0.48        0.12      0.20 o
  -4   1   8      368.62      383.45      3.03 o
  -3   1   8       17.04       16.94      0.38 o
  -2   1   8       94.13       85.62      0.83 o
  -1   1   8        0.09        0.00      0.12 o
   0   1   8       12.77       14.71      0.33 o
   1   1   8       71.67       66.50      1.08 o
   2   1   8       43.88       49.84      1.15 o
   3   1   8       11.27       12.91      0.39 o
   4   1   8        9.04        9.95      0.49 o
   5   1   8        0.94        0.65      0.21 o
   6   1   8        0.15        0.14      0.27 o
   7   1   8        4.48        4.89      0.47 o
   8   1   8        0.37        0.48      0.35 o
  -7   2   8        0.04        0.23      0.32 o
  -6   2   8        0.83        0.88      0.52 o
  -5   2   8        1.48        2.38      0.36 o
  -4   2   8       14.80       13.84      0.74 o
  -3   2   8       92.76       86.69      0.81 o
  -2   2   8      235.61      228.91      1.72 o
  -1   2   8       32.64       35.32      0.52 o
   0   2   8        0.03        0.30      0.13 o
   1   2   8      408.47      393.88      4.15 o
   2   2   8      707.88      655.59      6.45 o
   3   2   8        2.38        2.38      0.22 o
   4   2   8        1.44        2.33      0.20 o
   5   2   8       57.38       60.61      0.83 o
   6   2   8        1.56        1.75      0.28 o
   7   2   8        0.01       -0.13      0.42 o
   8   2   8        0.03        0.23      0.35 o
   9   2   8        0.00       -0.47      0.50 o
  -6   3   8        0.89        1.22      0.52 o
  -5   3   8        0.00        0.04      0.35 o
  -4   3   8        0.87        0.92      0.50 o
  -3   3   8       10.55       11.89      0.85 o
  -2   3   8       41.54       41.57      0.46 o
  -1   3   8       21.28       19.53      0.32 o
   0   3   8      147.21      168.15      1.74 o
   1   3   8       58.05       64.94      1.07 o
   2   3   8        9.39       10.15      0.44 o
   3   3   8      188.09      202.30      1.75 o
   4   3   8       25.50       21.57      0.40 o
   5   3   8        2.55        1.63      0.24 o
   6   3   8        2.27        1.93      0.34 o
   7   3   8        0.07        0.09      0.36 o
   8   3   8        1.76        2.39      0.48 o
   9   3   8        0.44        1.31      0.65 o
  -5   4   8        1.55        1.57      0.38 o
  -4   4   8        2.44        1.97      0.37 o
  -3   4   8        4.02        4.90      0.42 o
  -2   4   8       12.31       11.77      0.58 o
  -1   4   8       51.18       51.44      0.63 o
   0   4   8        9.85       10.93      0.27 o
   1   4   8       53.40       52.21      0.66 o
   2   4   8       11.50       13.51      0.37 o
   3   4   8       20.31       22.78      0.59 o
   4   4   8       72.55       77.34      1.24 o
   5   4   8        7.78        6.47      0.40 o
   6   4   8        0.02        0.26      0.26 o
   7   4   8        2.18        3.10      0.37 o
   8   4   8        3.20        4.42      0.59 o
   9   4   8        0.07        0.79      0.67 o
  -4   5   8        5.86        5.13      0.46 o
  -3   5   8        5.02        4.64      0.43 o
  -2   5   8        0.52        0.38      0.27 o
  -1   5   8        3.24        2.41      0.28 o
   0   5   8        0.04       -0.14      0.14 o
   1   5   8       16.52       15.42      0.35 o
   2   5   8        0.11       -0.16      0.16 o
   3   5   8        1.94        1.57      0.28 o
   4   5   8        1.61        0.97      0.26 o
   5   5   8       11.51       14.20      1.07 o
   6   5   8        0.27        0.36      0.27 o
   7   5   8        0.68        0.27      0.29 o
   8   5   8        1.92        1.91      0.72 o
  -3   6   8        0.61        0.46      0.24 o
  -2   6   8        0.18       -0.32      0.80 o
  -1   6   8        1.52        0.75      0.23 o
   0   6   8        0.89        0.75      0.29 o
   1   6   8        2.58        2.82      0.19 o
   2   6   8        4.04        3.86      0.25 o
   3   6   8        0.15        0.08      0.22 o
   4   6   8        1.53        1.30      0.27 o
   5   6   8        2.00        1.88      0.31 o
   6   6   8        0.13       -0.12      0.29 o
   7   6   8        0.19        0.78      0.38 o
   8   6   8        1.09        2.31      0.54 o
  -3   7   8        0.18       -0.42      0.42 o
  -2   7   8        0.08        0.23      0.46 o
  -1   7   8        0.10       -0.35      0.35 o
   0   7   8       14.85       17.44      0.88 o
   1   7   8        0.35        0.25      0.25 o
   2   7   8        2.22        1.96      0.26 o
   3   7   8        8.24        8.85      0.55 o
   4   7   8        1.38        1.04      0.40 o
   5   7   8        0.25        0.13      0.35 o
   6   7   8        0.15        0.18      0.31 o
   7   7   8        0.18        0.51      0.36 o
  -2   8   8        0.00        0.24      0.25 o
  -1   8   8        1.80        2.15      0.32 o
   0   8   8        5.74        7.24      0.57 o
   1   8   8        0.05        0.52      0.35 o
   2   8   8        0.27        0.13      0.50 o
   3   8   8        0.99        0.44      0.42 o
   4   8   8        1.91        1.70      0.47 o
   5   8   8        0.58        0.19      0.47 o
   6   8   8        0.01        0.27      0.35 o
   7   8   8        0.30       -0.30      0.38 o
   0   9   8        0.09        0.26      0.31 o
   1   9   8        0.16       -0.13      0.50 o
   2   9   8        0.20        0.56      0.59 o
   3   9   8        0.13        0.89      0.63 o
   4   9   8        0.01       -0.49      0.60 o
   5   9   8        0.09        0.43      0.51 o
  -3  -8   9        0.00        0.62      0.75 o
  -2  -8   9        0.06        0.69      0.75 o
  -1  -8   9        0.35       -0.01      0.67 o
   0  -8   9        0.00       -0.50      0.63 o
  -5  -7   9        0.03        0.56      0.59 o
  -4  -7   9        0.34        0.88      0.51 o
  -3  -7   9        0.00        0.46      0.46 o
  -2  -7   9        0.69        0.82      0.67 o
  -1  -7   9        0.16       -0.55      0.55 o
   0  -7   9        0.00       -0.29      0.29 o
   1  -7   9        0.34        0.75      0.60 o
   2  -7   9        0.69        1.61      0.67 o
  -6  -6   9        0.00       -0.48      0.53 o
  -5  -6   9        0.01        0.27      0.52 o
  -4  -6   9        0.02       -0.04      0.56 o
  -3  -6   9        0.14       -0.41      0.41 o
  -2  -6   9        0.31       -0.21      0.39 o
  -1  -6   9        1.09        0.32      0.38 o
   0  -6   9        1.04        1.12      0.30 o
   1  -6   9        0.01       -0.49      0.49 o
   2  -6   9        0.18        0.39      0.49 o
   3  -6   9        0.02        0.26      0.50 o
   4  -6   9        0.19        0.36      0.53 o
  -7  -5   9        0.33        0.24      0.88 o
  -6  -5   9        1.00        1.03      0.43 o
  -5  -5   9        0.29        0.46      0.37 o
  -4  -5   9        1.28        1.64      0.53 o
  -3  -5   9        0.91        0.67      0.46 o
  -2  -5   9        0.30       -0.38      0.38 o
  -1  -5   9       10.85        9.19      0.45 o
   0  -5   9       18.71       18.04      0.79 o
   1  -5   9        1.71        1.29      0.56 o
   2  -5   9        3.50        3.39      0.62 o
   3  -5   9        0.30        1.09      0.49 o
   4  -5   9        0.60        1.15      0.49 o
  -7  -4   9        0.20        1.11      0.82 o
  -6  -4   9        3.53        4.13      0.50 o
  -5  -4   9        6.58        7.61      0.57 o
  -4  -4   9        0.01        0.23      0.43 o
  -3  -4   9        3.50        2.40      0.47 o
  -2  -4   9       46.82       38.94      1.78 o
  -1  -4   9        2.86        3.97      0.46 o
   0  -4   9        1.13        0.95      0.33 o
   1  -4   9        0.07       -0.26      0.26 o
   2  -4   9        1.39        0.80      0.46 o
   3  -4   9        2.66        3.10      0.56 o
   4  -4   9        2.01        1.96      0.38 o
   5  -4   9        0.96        1.32      0.35 o
   6  -4   9        0.01       -0.40      0.47 o
  -7  -3   9        0.19       -0.21      0.43 o
  -6  -3   9        0.02       -0.14      0.32 o
  -5  -3   9        3.37        3.90      0.44 o
  -4  -3   9        8.01        5.52      0.55 o
  -3  -3   9       15.15       15.42      1.26 o
  -2  -3   9       24.57       30.60      1.30 o
  -1  -3   9       74.41       73.10      1.04 o
   0  -3   9        0.06       -0.21      0.25 o
   1  -3   9        7.44        5.69      0.47 o
   2  -3   9        0.29        0.20      0.29 o
   3  -3   9        7.78        5.87      0.66 o
   4  -3   9       16.78       19.06      0.80 o
   5  -3   9        0.38        0.06      0.30 o
   6  -3   9        0.03        0.00      0.25 o
   7  -3   9        1.37        1.98      0.60 o
  -7  -2   9        0.03       -0.43      0.43 o
  -6  -2   9        0.04       -0.11      0.37 o
  -5  -2   9        2.90        3.63      0.39 o
  -4  -2   9        3.63        2.27      0.33 o
  -3  -2   9       10.29       10.59      1.21 o
  -2  -2   9       65.00       73.01      1.35 o
  -1  -2   9      137.72      151.90      2.57 o
   0  -2   9       64.35       68.17      1.21 o
   1  -2   9        4.49        2.25      0.57 o
   2  -2   9        1.02        1.56      0.29 o
   3  -2   9        0.54        2.30      0.30 o
   4  -2   9       29.61       36.60      0.99 o
   5  -2   9       89.67       99.00      1.69 o
   6  -2   9        0.10       -0.15      0.24 o
   7  -2   9        0.26        0.12      0.45 o
  -7  -1   9        1.21        1.59      0.47 o
  -6  -1   9        5.22        5.34      0.56 o
  -5  -1   9        1.65        2.12      0.35 o
  -4  -1   9        1.33        1.01      0.20 o
  -3  -1   9        0.12        0.03      0.17 o
  -2  -1   9       39.66       47.31      0.86 o
  -1  -1   9       21.56       18.67      0.45 o
   0  -1   9        0.03       -0.22      0.22 o
   1  -1   9       35.79       44.00      1.24 o
   2  -1   9       28.39       27.30      0.85 o
   3  -1   9       23.74       26.03      0.55 o
   4  -1   9        0.66        0.44      0.18 o
   5  -1   9        3.95        2.57      0.37 o
   6  -1   9        3.85        2.82      0.34 o
   7  -1   9        0.17       -0.04      0.30 o
   8  -1   9        0.41        0.40      0.43 o
  -7   0   9        0.69        0.02      0.88 o
  -6   0   9        0.34       -0.16      0.38 o
  -5   0   9        0.30        0.35      0.25 o
  -4   0   9       29.98       27.71      0.57 o
  -3   0   9        2.76        1.42      0.21 o
  -2   0   9        1.27        0.97      0.15 o
  -1   0   9      180.65      205.52      2.11 o
   0   0   9       12.10       10.18      0.28 o
   1   0   9      108.02      110.65      1.56 o
   2   0   9        0.44        0.25      0.12 o
   3   0   9        0.38        0.43      0.16 o
   4   0   9        0.18       -0.03      0.17 o
   5   0   9       10.83        9.35      0.48 o
   6   0   9       13.29       12.16      0.64 o
   7   0   9        0.61        0.40      0.33 o
   8   0   9        0.37        0.09      0.44 o
  -7   1   9        1.46        1.42      0.73 o
  -6   1   9        0.65        0.57      0.31 o
  -5   1   9       20.06       18.13      0.56 o
  -4   1   9       28.14       34.84      1.01 o
  -3   1   9       76.59       73.81      1.00 o
  -2   1   9       34.04       38.05      0.52 o
  -1   1   9       34.68       24.79      0.48 o
   0   1   9       16.68       13.25      0.54 o
   1   1   9      188.14      198.71      2.38 o
   2   1   9        0.03       -0.30      0.30 o
   3   1   9        2.02        1.63      0.29 o
   4   1   9       20.06       18.31      0.62 o
   5   1   9       17.55       17.41      0.54 o
   6   1   9        1.30        0.95      0.32 o
   7   1   9        0.44        0.54      0.34 o
   8   1   9        1.79        2.05      0.43 o
  -6   2   9        3.69        5.59      0.41 o
  -5   2   9        0.02        0.14      0.20 o
  -4   2   9        0.00        0.39      0.21 o
  -3   2   9      195.75      211.73      2.05 o
  -2   2   9       28.77       28.41      0.43 o
  -1   2   9        3.81        2.38      0.19 o
   0   2   9       23.05       20.48      0.47 o
   1   2   9      137.83      133.97      1.43 o
   2   2   9       19.95       18.97      1.28 o
   3   2   9       23.49       20.44      0.62 o
   4   2   9       29.32       24.03      0.57 o
   5   2   9        0.07       -0.18      0.18 o
   6   2   9        4.48        3.73      0.34 o
   7   2   9        1.22        0.84      0.36 o
   8   2   9        0.81        0.89      0.40 o
  -6   3   9        0.35        0.56      0.52 o
  -5   3   9        0.09       -0.72      0.78 o
  -4   3   9        0.02        0.44      0.34 o
  -3   3   9        6.62        7.21      0.28 o
  -2   3   9       18.19       17.54      0.34 o
  -1   3   9       15.94       14.49      0.37 o
   0   3   9       17.70       18.28      0.49 o
   1   3   9       27.40       25.33      0.78 o
   2   3   9      257.82      278.53      4.65 o
   3   3   9       24.65       25.57      0.52 o
   4   3   9       68.16       63.08      0.73 o
   5   3   9       21.22       19.61      0.51 o
   6   3   9        3.75        3.12      0.34 o
   7   3   9        0.81        0.84      0.68 o
   8   3   9        0.14        0.42      0.41 o
  -5   4   9        0.22        0.52      0.40 o
  -4   4   9        4.98        3.77      0.43 o
  -3   4   9        0.01        0.04      0.29 o
  -2   4   9        2.54        1.75      0.14 o
  -1   4   9       44.61       47.73      0.53 o
   0   4   9        5.11        4.98      0.85 o
   1   4   9       14.70       13.45      0.43 o
   2   4   9        7.49        6.17      0.34 o
   3   4   9       21.03       20.75      0.56 o
   4   4   9       86.54       95.82      1.32 o
   5   4   9       39.64       40.16      0.73 o
   6   4   9        3.92        3.09      0.35 o
   7   4   9        2.59        2.56      0.36 o
   8   4   9        0.65        1.22      0.46 o
  -4   5   9        3.13        4.11      0.45 o
  -3   5   9        1.82        2.31      0.38 o
  -2   5   9        1.93        1.54      0.19 o
  -1   5   9        4.03        4.41      0.29 o
   0   5   9        6.87        7.97      0.32 o
   1   5   9        0.11       -0.12      0.12 o
   2   5   9        3.33        2.86      0.30 o
   3   5   9        0.05        0.05      0.20 o
   4   5   9        7.84        8.07      0.44 o
   5   5   9        1.23        0.87      0.29 o
   6   5   9        0.86        1.09      0.30 o
   7   5   9        0.00       -0.05      0.29 o
   8   5   9        1.12        1.18      0.48 o
  -4   6   9        0.08       -0.23      0.27 o
  -3   6   9        1.36        1.39      0.29 o
  -2   6   9        0.53        0.29      0.23 o
  -1   6   9        1.56        0.98      0.36 o
   0   6   9        0.21       -0.22      0.22 o
   1   6   9        0.28        0.32      0.20 o
   2   6   9        0.00       -0.10      0.19 o
   3   6   9        5.14        5.02      0.38 o
   4   6   9        0.24       -0.14      0.24 o
   5   6   9        0.76        0.45      0.28 o
   6   6   9        0.30        0.25      0.29 o
   7   6   9        0.00       -0.08      0.32 o
   8   6   9        0.24       -0.04      0.67 o
  -3   7   9        0.92        0.72      0.46 o
  -2   7   9        2.46        2.66      0.28 o
  -1   7   9        3.11        3.69      0.36 o
   0   7   9        2.83        2.68      0.35 o
   1   7   9        0.00        0.06      0.27 o
   2   7   9        6.57        6.59      0.51 o
   3   7   9        8.57        8.01      0.44 o
   4   7   9        0.93        0.49      0.28 o
   5   7   9        0.28        0.31      0.29 o
   6   7   9        0.61        1.58      0.37 o
   7   7   9        0.11       -0.24      0.34 o
  -1   8   9        0.86        1.52      0.33 o
   0   8   9        0.87        1.39      0.34 o
   1   8   9        0.02       -0.01      0.29 o
   2   8   9        0.23       -0.42      0.52 o
   3   8   9        0.57       -0.09      0.47 o
   4   8   9        0.59       -0.41      0.41 o
   5   8   9        0.44        0.25      0.52 o
   6   8   9        0.27       -0.18      0.35 o
   1   9   9        0.04       -0.22      0.53 o
   2   9   9        0.12       -0.53      0.53 o
   3   9   9        0.21        0.47      0.63 o
   4   9   9        0.01        0.40      0.66 o
   5   9   9        0.18       -0.18      0.51 o
  -4  -7  10        0.51        0.58      0.70 o
  -3  -7  10        0.83        1.46      0.55 o
  -2  -7  10        0.26        1.16      0.70 o
  -1  -7  10        0.04       -0.13      0.66 o
   0  -7  10        0.11        0.86      0.60 o
   1  -7  10        0.02        0.24      0.60 o
   2  -7  10        0.02        0.49      0.60 o
  -5  -6  10        0.00        0.35      0.85 o
  -4  -6  10        0.21        0.33      0.54 o
  -3  -6  10        0.09       -0.26      0.44 o
  -2  -6  10        0.54        0.08      0.39 o
  -1  -6  10        0.20        0.39      0.39 o
   0  -6  10        0.78        0.97      0.31 o
   1  -6  10        0.29        0.11      0.53 o
   2  -6  10        0.05        1.06      0.57 o
   3  -6  10        0.00        0.82      0.59 o
  -6  -5  10        2.09        1.86      0.62 o
  -5  -5  10        6.03        6.44      0.74 o
  -4  -5  10        2.34        2.45      0.54 o
  -3  -5  10        0.22        0.61      0.73 o
  -2  -5  10        2.92        3.20      0.53 o
  -1  -5  10        0.96        0.78      0.42 o
   0  -5  10        1.19        1.29      0.27 o
   1  -5  10        2.61        0.63      0.57 o
   2  -5  10        0.04        0.72      0.52 o
   3  -5  10        0.24        0.30      0.49 o
   4  -5  10        0.07        0.46      0.52 o
  -7  -4  10        0.04        0.33      0.82 o
  -6  -4  10        5.35        6.34      0.59 o
  -5  -4  10       19.78       23.60      0.94 o
  -4  -4  10       15.53       18.15      1.61 o
  -3  -4  10        3.98        3.47      0.52 o
  -2  -4  10        0.80       -0.44      0.44 o
  -1  -4  10       10.55       11.41      0.58 o
   0  -4  10        0.19       -0.30      0.30 o
   1  -4  10        3.89        3.61      0.43 o
   2  -4  10        9.28        9.66      0.92 o
   3  -4  10        0.05       -0.29      0.43 o
   4  -4  10        2.06        3.69      0.46 o
   5  -4  10        0.01        0.42      0.44 o
   6  -4  10        0.22       -0.36      0.53 o
  -7  -3  10        0.41        0.24      0.76 o
  -6  -3  10        0.00        0.29      0.42 o
  -5  -3  10        6.02        5.05      0.48 o
  -4  -3  10        0.14        0.26      0.42 o
  -3  -3  10        3.36        3.22      0.47 o
  -2  -3  10        0.60        0.24      0.38 o
  -1  -3  10       78.41       75.63      1.13 o
   0  -3  10        3.14        3.46      0.74 o
   1  -3  10       16.29       13.62      0.70 o
   2  -3  10       23.83       21.91      0.76 o
   3  -3  10        0.03        0.22      0.47 o
   4  -3  10        2.01        0.98      0.37 o
   5  -3  10        0.26        0.20      0.33 o
   6  -3  10        0.02        0.20      0.43 o
  -7  -2  10        0.01        0.19      0.50 o
  -6  -2  10        0.07        0.19      0.58 o
  -5  -2  10        1.92        2.61      0.38 o
  -4  -2  10        0.36        0.30      0.42 o
  -3  -2  10        0.15       -0.29      0.32 o
  -2  -2  10        8.79        6.72      1.09 o
  -1  -2  10        2.73        2.80      0.24 o
   0  -2  10        2.17        2.68      0.36 o
   1  -2  10       15.45       11.43      1.00 o
   2  -2  10      114.77      114.41      1.65 o
   3  -2  10        1.40        1.12      0.32 o
   4  -2  10       33.53       33.45      0.97 o
   5  -2  10       13.06       16.00      0.76 o
   6  -2  10        1.43        0.79      0.30 o
   7  -2  10        0.42        0.10      0.32 o
  -7  -1  10        5.36        5.32      0.85 o
  -6  -1  10        1.41        1.88      0.60 o
  -5  -1  10        2.17        1.98      0.36 o
  -4  -1  10        0.08       -0.02      0.33 o
  -3  -1  10       16.83       18.33      0.77 o
  -2  -1  10        0.44        0.42      0.23 o
  -1  -1  10       28.12       26.26      0.54 o
   0  -1  10       12.94       13.75      0.59 o
   1  -1  10        2.09        2.01      0.30 o
   2  -1  10       85.84       96.79      1.47 o
   3  -1  10        6.11        3.70      0.27 o
   4  -1  10       12.12       10.02      0.43 o
   5  -1  10        9.78        6.72      0.70 o
   6  -1  10       10.56       11.18      0.84 o
   7  -1  10        0.00        0.38      0.67 o
  -7   0  10        0.04       -0.06      0.66 o
  -6   0  10        4.60        4.63      0.57 o
  -5   0  10        1.68        1.31      0.42 o
  -4   0  10        5.80        5.24      0.38 o
  -3   0  10       10.22       10.66      0.44 o
  -2   0  10       37.06       39.53      0.79 o
  -1   0  10       90.97       99.82      1.28 o
   0   0  10        5.42        5.26      0.39 o
   1   0  10       35.22       31.32      0.79 o
   2   0  10       90.16       82.95      0.99 o
   3   0  10        0.77        0.89      0.17 o
   4   0  10        0.07       -0.01      0.29 o
   5   0  10        0.31        0.93      0.42 o
   6   0  10        0.89        0.64      0.33 o
   7   0  10        0.14        0.00      0.33 o
   8   0  10        0.42       -0.22      0.49 o
  -7   1  10        0.11        0.22      0.70 o
  -6   1  10        0.77        1.21      0.66 o
  -5   1  10       11.71       10.66      0.61 o
  -4   1  10        0.83       -0.01      0.29 o
  -3   1  10      129.09      142.47      1.61 o
  -2   1  10       29.31       31.31      0.72 o
  -1   1  10        0.02       -0.23      0.26 o
   0   1  10      321.49      349.58      3.82 o
   1   1  10       27.82       28.05      0.76 o
   2   1  10        3.64        3.79      0.35 o
   3   1  10        0.94        0.75      0.25 o
   4   1  10        0.24       -0.19      0.21 o
   5   1  10        1.37        0.99      0.29 o
   6   1  10        2.07        1.77      0.37 o
   7   1  10        1.34        1.50      0.41 o
   8   1  10        1.14        1.74      0.42 o
  -6   2  10        2.11        2.33      0.33 o
  -5   2  10        0.01       -0.23      0.25 o
  -4   2  10       10.58       13.34      0.67 o
  -3   2  10        2.39        2.76      0.27 o
  -2   2  10       32.13       32.19      0.50 o
  -1   2  10        0.20        0.24      0.15 o
   0   2  10       22.40       21.84      0.68 o
   1   2  10       61.39       55.45      1.46 o
   2   2  10       14.20       11.45      0.66 o
   3   2  10       34.02       33.21      0.83 o
   4   2  10        9.41       12.57      0.61 o
   5   2  10       12.12       11.82      0.51 o
   6   2  10        7.93        7.97      0.68 o
   7   2  10        0.27        0.21      0.35 o
   8   2  10        0.04       -0.09      0.42 o
  -6   3  10        2.53        2.83      1.02 o
  -5   3  10        1.07        0.86      0.23 o
  -4   3  10        0.74        0.60      0.21 o
  -3   3  10        0.02        0.23      0.20 o
  -2   3  10        0.09       -0.03      0.16 o
  -1   3  10       20.54       17.60      0.42 o
   0   3  10        0.60        0.50      0.19 o
   1   3  10       40.29       39.77      0.70 o
   2   3  10      210.03      213.80      2.62 o
   3   3  10        4.20        3.54      0.25 o
   4   3  10       16.48       13.83      0.44 o
   5   3  10       15.23       13.25      0.46 o
   6   3  10        0.38        0.44      0.26 o
   7   3  10        2.41        2.78      0.92 o
   8   3  10        0.92        0.96      0.43 o
  -5   4  10        0.03        0.00      0.42 o
  -4   4  10        0.33        0.34      0.31 o
  -3   4  10        0.01       -0.13      0.13 o
  -2   4  10        0.12       -0.14      0.14 o
  -1   4  10       16.68       16.11      0.53 o
   0   4  10        2.81        2.46      0.27 o
   1   4  10       36.70       36.13      0.88 o
   2   4  10       14.16       12.52      0.61 o
   3   4  10       15.07       14.20      0.95 o
   4   4  10        1.49        2.69      0.36 o
   5   4  10        6.17        6.01      0.41 o
   6   4  10        0.02        0.10      0.25 o
   7   4  10        2.57        3.53      0.42 o
   8   4  10        0.29        0.00      0.65 o
  -4   5  10        0.68        0.44      0.36 o
  -3   5  10        1.73        1.32      0.21 o
  -2   5  10        1.41        1.02      0.20 o
  -1   5  10        5.64        5.20      0.33 o
   0   5  10       15.51       14.16      0.36 o
   1   5  10        4.50        3.56      0.24 o
   2   5  10        0.01       -0.10      0.19 o
   3   5  10        0.00       -0.15      0.22 o
   4   5  10        1.53        1.09      0.29 o
   5   5  10        0.03       -0.17      0.26 o
   6   5  10        0.29        0.11      0.29 o
   7   5  10        0.76        0.46      0.33 o
   8   5  10        0.48       -0.04      0.66 o
  -4   6  10        0.03        0.04      0.42 o
  -3   6  10        0.48        0.36      0.16 o
  -2   6  10        0.39       -0.12      0.34 o
  -1   6  10        0.30        0.00      0.36 o
   0   6  10        1.04        0.73      0.36 o
   1   6  10        0.02       -0.20      0.20 o
   2   6  10        0.02       -0.16      0.20 o
   3   6  10        0.20       -0.03      0.23 o
   4   6  10        0.01       -0.24      0.24 o
   5   6  10        0.31        0.55      0.29 o
   6   6  10        0.14       -0.13      0.29 o
   7   6  10        0.35        0.38      0.34 o
   8   6  10        0.38        1.11      0.73 o
  -3   7  10        0.26       -0.08      0.25 o
  -2   7  10        1.91        1.16      0.27 o
  -1   7  10        1.78        2.01      0.40 o
   0   7  10        1.11        0.86      0.47 o
   1   7  10        0.06       -0.09      0.55 o
   2   7  10        0.00        0.13      0.33 o
   3   7  10        0.00        0.06      0.34 o
   4   7  10        0.05       -0.26      0.26 o
   5   7  10        0.03       -0.14      0.29 o
   6   7  10        0.67        1.01      0.37 o
   7   7  10        1.17        1.86      0.43 o
  -1   8  10        4.33        4.63      0.41 o
   0   8  10        0.00        0.57      0.34 o
   1   8  10        0.35        0.32      0.56 o
   2   8  10        0.00        0.13      0.52 o
   3   8  10        0.01       -0.52      0.52 o
   4   8  10        0.04       -0.34      0.41 o
   5   8  10        0.00       -0.43      0.43 o
   6   8  10        0.21       -0.09      0.37 o
   1   9  10        0.00        0.56      0.62 o
   2   9  10        0.14       -0.55      0.55 o
   3   9  10        0.22        0.52      0.65 o
   4   9  10        0.02       -0.29      0.62 o
  -4  -7  11        0.07        0.57      0.59 o
  -3  -7  11        0.43        1.45      0.59 o
  -2  -7  11        0.12       -0.23      0.70 o
  -1  -7  11        0.18        0.44      0.69 o
   0  -7  11        0.52        0.99      0.67 o
   1  -7  11        0.01       -0.07      0.62 o
  -5  -6  11        0.20        0.45      0.59 o
  -4  -6  11        0.10       -0.37      0.50 o
  -3  -6  11        0.02       -0.18      0.49 o
  -2  -6  11        0.32        1.00      0.48 o
  -1  -6  11        0.02       -0.37      0.53 o
   0  -6  11        0.21       -0.10      0.55 o
   1  -6  11        0.09       -0.13      0.52 o
   2  -6  11        0.51        0.42      0.57 o
   3  -6  11        0.68        1.19      0.65 o
  -6  -5  11        0.69        0.20      0.58 o
  -5  -5  11        3.92        5.02      0.73 o
  -4  -5  11        2.22        1.32      0.53 o
  -3  -5  11        0.22       -0.23      0.46 o
  -2  -5  11        3.04        4.50      0.59 o
  -1  -5  11        1.65        2.07      0.47 o
   0  -5  11        0.78        1.26      0.28 o
   1  -5  11        0.74        0.79      0.55 o
   2  -5  11        0.42        0.72      0.56 o
   3  -5  11        0.40        0.70      0.52 o
   4  -5  11        0.23       -0.14      0.53 o
  -6  -4  11        0.23        0.42      0.54 o
  -5  -4  11        6.36        8.85      1.25 o
  -4  -4  11        8.84        8.94      0.76 o
  -3  -4  11        0.42       -0.16      0.42 o
  -2  -4  11        3.43        1.37      0.51 o
  -1  -4  11        1.68        1.65      0.46 o
   0  -4  11        0.75        0.67      0.38 o
   1  -4  11        2.69        2.64      0.44 o
   2  -4  11       14.16       14.31      1.00 o
   3  -4  11        0.14        0.10      0.46 o
   4  -4  11        0.42        0.68      0.48 o
   5  -4  11        0.97        0.27      0.49 o
  -6  -3  11        0.52        1.00      0.50 o
  -5  -3  11        1.15        1.83      0.51 o
  -4  -3  11        6.75        5.79      0.63 o
  -3  -3  11        4.65        4.34      0.55 o
  -2  -3  11       14.11       14.84      0.80 o
  -1  -3  11        0.01       -0.41      0.41 o
   0  -3  11       39.23       37.50      2.26 o
   1  -3  11        0.80        0.14      0.33 o
   2  -3  11        5.24        3.81      0.43 o
   3  -3  11        2.76        1.72      0.53 o
   4  -3  11        0.01       -0.29      0.29 o
   5  -3  11        3.36        2.79      0.56 o
   6  -3  11        0.25        0.39      0.47 o
  -7  -2  11        0.12        0.06      0.46 o
  -6  -2  11        0.57        0.15      0.42 o
  -5  -2  11        1.90        1.98      0.47 o
  -4  -2  11       15.23       13.54      1.08 o
  -3  -2  11        0.30        0.22      0.44 o
  -2  -2  11        0.00       -0.35      0.41 o
  -1  -2  11        0.28       -0.03      0.19 o
   0  -2  11        0.55        0.71      0.32 o
   1  -2  11        0.08       -0.27      0.30 o
   2  -2  11       26.45       28.88      0.95 o
   3  -2  11       21.48       28.32      1.51 o
   4  -2  11        0.36        0.31      0.34 o
   5  -2  11        2.29        1.94      0.41 o
   6  -2  11        3.15        3.11      0.60 o
   7  -2  11        0.25        0.63      0.38 o
  -7  -1  11        0.09        0.23      0.47 o
  -6  -1  11        0.08       -0.33      0.40 o
  -5  -1  11        0.01        0.19      0.39 o
  -4  -1  11        0.01        0.26      0.45 o
  -3  -1  11        4.87        5.08      0.51 o
  -2  -1  11        6.73        5.97      0.40 o
  -1  -1  11        0.01       -0.10      0.15 o
   0  -1  11        5.84        6.20      0.34 o
   1  -1  11       27.95       29.24      1.26 o
   2  -1  11       11.88       12.14      0.62 o
   3  -1  11       15.81       19.31      0.74 o
   4  -1  11        1.53        1.94      0.22 o
   5  -1  11       49.08       55.66      1.23 o
   6  -1  11        0.09        0.89      0.49 o
   7  -1  11        0.22        0.27      0.35 o
  -6   0  11        2.97        3.95      0.83 o
  -5   0  11        0.18       -0.22      0.59 o
  -4   0  11        2.85        2.83      0.45 o
  -3   0  11        6.69        5.65      0.50 o
  -2   0  11        1.07        1.48      0.26 o
  -1   0  11        0.04       -0.19      0.19 o
   0   0  11        2.32        2.31      0.18 o
   1   0  11       26.99       29.63      0.81 o
   2   0  11        7.58        8.76      0.53 o
   3   0  11       36.11       36.05      0.63 o
   4   0  11        0.01        0.47      0.22 o
   5   0  11        1.42        1.89      0.52 o
   6   0  11        0.08        0.24      0.33 o
   7   0  11        0.02       -0.16      0.34 o
   8   0  11        0.19       -0.01      0.52 o
  -6   1  11        0.12       -0.59      0.59 o
  -5   1  11       10.79       10.29      1.05 o
  -4   1  11        7.51        8.00      0.56 o
  -3   1  11       24.23       25.74      0.65 o
  -2   1  11        1.21        1.78      0.27 o
  -1   1  11       51.00       54.86      0.92 o
   0   1  11       18.20       21.64      0.72 o
   1   1  11       53.09       51.78      1.06 o
   2   1  11        0.02       -0.18      0.24 o
   3   1  11        0.38        0.10      0.25 o
   4   1  11        5.70        3.61      0.30 o
   5   1  11        0.15        0.61      0.29 o
   6   1  11        1.96        1.57      0.38 o
   7   1  11        0.24        0.30      0.37 o
   8   1  11        0.47        0.63      0.56 o
  -6   2  11        0.78        1.54      0.67 o
  -5   2  11        6.75        6.49      0.53 o
  -4   2  11       87.70       88.83      1.49 o
  -3   2  11       94.77       92.26      1.21 o
  -2   2  11        6.33        7.21      0.64 o
  -1   2  11        4.91        4.26      0.44 o
   0   2  11       13.77       11.30      0.75 o
   1   2  11        5.55        6.17      0.47 o
   2   2  11       13.19       12.27      0.85 o
   3   2  11        5.32        5.53      0.44 o
   4   2  11        5.66        5.52      0.44 o
   5   2  11        4.08        3.02      0.33 o
   6   2  11        0.14       -0.09      0.25 o
   7   2  11        0.18        0.24      0.58 o
   8   2  11        0.08       -0.52      0.52 o
  -5   3  11        0.14        0.33      0.37 o
  -4   3  11        4.92        3.51      0.47 o
  -3   3  11       12.13       10.71      0.57 o
  -2   3  11        1.02        0.43      0.30 o
  -1   3  11        2.34        1.53      0.20 o
   0   3  11        3.16        3.53      0.28 o
   1   3  11        3.10        2.69      0.23 o
   2   3  11        4.47        5.61      0.46 o
   3   3  11       26.38       28.77      1.30 o
   4   3  11        4.85        4.29      0.30 o
   5   3  11        2.54        2.54      0.32 o
   6   3  11        4.28        3.90      0.37 o
   7   3  11        0.08       -0.17      0.37 o
   8   3  11        0.25        0.23      0.65 o
  -5   4  11        0.22       -0.09      0.50 o
  -4   4  11        0.08       -0.28      0.34 o
  -3   4  11        0.25       -0.07      0.21 o
  -2   4  11        8.13       10.29      0.67 o
  -1   4  11        0.43        0.13      0.23 o
   0   4  11       65.86       62.53      1.00 o
   1   4  11       18.33       19.01      0.56 o
   2   4  11        0.96        1.47      0.29 o
   3   4  11      166.23      173.72      2.56 o
   4   4  11       23.05       23.83      0.74 o
   5   4  11        0.07       -0.20      0.25 o
   6   4  11        0.15        0.15      0.27 o
   7   4  11        1.82        2.39      0.38 o
   8   4  11        0.03        0.70      0.65 o
  -4   5  11        0.06       -0.22      0.24 o
  -3   5  11        0.52        0.31      0.17 o
  -2   5  11        0.10       -0.24      0.24 o
  -1   5  11        3.55        2.88      0.40 o
   0   5  11       23.98       25.54      0.68 o
   1   5  11        0.25        0.54      0.19 o
   2   5  11        0.92        0.36      0.24 o
   3   5  11       15.08       16.96      0.61 o
   4   5  11       14.76       16.59      0.74 o
   5   5  11        0.88        0.31      0.28 o
   6   5  11        0.06        0.43      0.31 o
   7   5  11        0.02        0.33      0.32 o
   8   5  11        0.45        1.54      0.73 o
  -3   6  11        1.04        0.60      0.26 o
  -2   6  11        0.05       -0.27      0.28 o
  -1   6  11        0.10       -0.01      0.44 o
   0   6  11        0.31        0.40      0.27 o
   1   6  11        0.06        0.18      0.31 o
   2   6  11        0.49        0.28      0.21 o
   3   6  11        0.00        0.06      0.26 o
   4   6  11        0.33       -0.05      0.27 o
   5   6  11        0.02       -0.04      0.29 o
   6   6  11        0.06        0.07      0.31 o
   7   6  11        1.26        1.49      0.40 o
  -2   7  11        0.73        0.34      0.42 o
  -1   7  11        1.10        0.83      0.50 o
   0   7  11        0.89        0.27      0.31 o
   1   7  11        2.97        4.46      0.66 o
   2   7  11        4.45        6.62      0.55 o
   3   7  11        0.03       -0.34      0.35 o
   4   7  11        0.22       -0.22      0.26 o
   5   7  11        0.03       -0.30      0.30 o
   6   7  11        0.66        1.01      0.37 o
   7   7  11        0.69        0.72      0.41 o
  -1   8  11        0.84        0.46      0.34 o
   0   8  11        0.02       -0.03      0.36 o
   1   8  11        0.00        0.27      0.57 o
   2   8  11        1.25        1.46      0.65 o
   3   8  11        1.44        1.46      0.63 o
   4   8  11        1.15        1.03      0.47 o
   5   8  11        0.19       -0.44      0.46 o
   6   8  11        0.09       -0.23      0.50 o
   2   9  11        0.08       -0.46      0.59 o
   3   9  11        0.10       -0.57      0.57 o
  -2  -7  12        0.13       -0.13      0.79 o
  -1  -7  12        0.05        1.00      0.76 o
   0  -7  12        0.16        0.70      0.69 o
  -4  -6  12        0.00       -0.11      0.57 o
  -3  -6  12        0.20       -0.25      0.50 o
  -2  -6  12        0.04        0.58      0.49 o
  -1  -6  12        0.03        0.88      0.66 o
   0  -6  12        0.00        0.43      0.60 o
   1  -6  12        0.26        0.93      0.65 o
   2  -6  12        0.02        0.67      0.62 o
   3  -6  12        0.25        0.49      0.65 o
  -5  -5  12        0.33       -0.36      0.54 o
  -4  -5  12        0.00       -0.01      0.58 o
  -3  -5  12        0.00        0.22      0.46 o
  -2  -5  12        0.98        0.37      0.48 o
  -1  -5  12        2.56        2.94      0.88 o
   0  -5  12        0.01        0.22      0.56 o
   1  -5  12        0.04       -0.47      0.52 o
   2  -5  12        0.71       -0.09      0.55 o
   3  -5  12        0.00        0.47      0.55 o
   4  -5  12        0.14        0.72      0.60 o
  -6  -4  12        3.08        4.62      0.73 o
  -5  -4  12        0.03        0.37      0.51 o
  -4  -4  12        1.43        1.66      0.56 o
  -3  -4  12        0.24       -0.31      0.50 o
  -2  -4  12        1.21        0.33      0.46 o
  -1  -4  12       12.99       11.82      1.72 o
   0  -4  12        5.39        5.85      0.57 o
   1  -4  12        2.56        2.24      0.43 o
   2  -4  12        0.15        0.24      0.53 o
   3  -4  12        0.93        0.69      0.55 o
   4  -4  12        1.34        1.89      0.59 o
  -6  -3  12        1.77        1.85      0.88 o
  -5  -3  12        1.49        1.69      0.55 o
  -4  -3  12        2.12        2.05      0.70 o
  -3  -3  12        0.00       -0.32      0.45 o
  -2  -3  12        2.16        1.62      0.47 o
  -1  -3  12       31.29       32.06      1.15 o
   0  -3  12        1.51        0.49      0.39 o
   1  -3  12        0.05       -0.03      0.34 o
   2  -3  12        2.65        2.34      0.41 o
   3  -3  12        0.58        0.39      0.52 o
   4  -3  12        0.01        0.03      0.49 o
   5  -3  12        0.14        0.01      0.53 o
   6  -3  12        0.13        0.09      0.49 o
  -6  -2  12        0.03       -0.01      0.70 o
  -5  -2  12        0.49        0.22      0.45 o
  -4  -2  12        0.80        0.63      0.46 o
  -3  -2  12        3.69        4.51      0.56 o
  -2  -2  12       20.23       23.67      0.94 o
  -1  -2  12       38.10       35.82      1.02 o
   0  -2  12        0.19        0.16      0.56 o
   1  -2  12       25.89       26.25      1.07 o
   2  -2  12        1.28        3.12      0.42 o
   3  -2  12        3.13        4.62      0.44 o
   4  -2  12        6.90        6.18      0.53 o
   5  -2  12        4.97        4.61      0.69 o
   6  -2  12        2.90        3.17      0.63 o
  -6  -1  12        1.11        2.64      0.80 o
  -5  -1  12        0.34        0.14      0.65 o
  -4  -1  12        0.86        1.72      0.45 o
  -3  -1  12       19.13       20.15      0.88 o
  -2  -1  12       19.67       19.09      1.10 o
  -1  -1  12       13.84       13.98      0.72 o
   0  -1  12       14.69       15.90      0.50 o
   1  -1  12       27.04       27.72      0.96 o
   2  -1  12        3.18        3.02      0.40 o
   3  -1  12       18.96       21.75      0.81 o
   4  -1  12        1.87        1.66      0.32 o
   5  -1  12        5.13        5.35      0.70 o
   6  -1  12       12.15       19.03      1.15 o
   7  -1  12        0.01       -0.13      0.36 o
  -6   0  12        1.82        1.44      0.80 o
  -5   0  12        0.02       -0.59      0.59 o
  -4   0  12        0.03       -0.31      0.39 o
  -3   0  12        5.86        6.12      0.54 o
  -2   0  12        7.57        6.37      0.41 o
  -1   0  12        3.46        3.34      0.44 o
   0   0  12        2.21        1.87      0.18 o
   1   0  12        0.03        0.47      0.28 o
   2   0  12       10.48       11.58      0.70 o
   3   0  12       24.92       28.48      0.82 o
   4   0  12        0.16       -0.21      0.21 o
   5   0  12        2.21        1.98      0.56 o
   6   0  12       10.17       10.79      0.80 o
   7   0  12        0.04       -0.17      0.37 o
  -6   1  12        0.03       -0.13      0.67 o
  -5   1  12        0.11       -0.57      0.57 o
  -4   1  12       27.33       23.15      1.44 o
  -3   1  12        4.54        2.60      0.44 o
  -2   1  12        0.01       -0.16      0.32 o
  -1   1  12       69.11       69.94      1.09 o
   0   1  12       41.77       45.17      1.07 o
   1   1  12        1.99        1.15      0.33 o
   2   1  12        2.01        0.83      0.80 o
   3   1  12        1.87        1.41      0.50 o
   4   1  12        4.62        3.37      0.32 o
   5   1  12        2.68        2.14      0.49 o
   6   1  12        2.14        2.65      0.44 o
   7   1  12        1.14        0.46      0.45 o
   8   1  12        0.53        1.58      0.63 o
  -6   2  12        2.09        2.81      0.83 o
  -5   2  12        2.87        2.27      0.75 o
  -4   2  12       37.56       40.62      1.66 o
  -3   2  12       19.74       24.23      1.29 o
  -2   2  12       17.57       16.76      0.71 o
  -1   2  12        7.40        5.15      0.44 o
   0   2  12        1.19        1.07      0.32 o
   1   2  12       11.65       12.96      0.63 o
   2   2  12        5.91        4.53      0.43 o
   3   2  12        2.64        2.04      0.45 o
   4   2  12        0.05       -0.23      0.23 o
   5   2  12        2.44        2.15      0.32 o
   6   2  12        0.11       -0.09      0.33 o
   7   2  12        0.59        0.24      0.37 o
   8   2  12        0.45        0.34      0.59 o
  -5   3  12        0.26        1.05      0.63 o
  -4   3  12        4.60        6.47      0.85 o
  -3   3  12       17.34       18.01      1.78 o
  -2   3  12       10.41       10.85      0.54 o
  -1   3  12        6.09        5.72      0.48 o
   0   3  12        0.73        0.62      0.22 o
   1   3  12        2.03        2.05      0.50 o
   2   3  12       20.30       14.88      0.74 o
   3   3  12       91.56       85.10      1.25 o
   4   3  12       12.22       10.82      0.70 o
   5   3  12        5.81        5.59      0.40 o
   6   3  12        8.14        9.02      0.54 o
   7   3  12        1.38        0.99      0.42 o
   8   3  12        0.09       -0.57      0.57 o
  -5   4  12        0.23        0.65      0.52 o
  -4   4  12        0.23       -0.31      0.45 o
  -3   4  12        1.16        0.81      0.78 o
  -2   4  12        9.73       10.37      0.69 o
  -1   4  12        2.65        1.92      0.30 o
   0   4  12        0.30        0.36      0.23 o
   1   4  12        7.77        8.04      0.40 o
   2   4  12       48.40       48.55      0.85 o
   3   4  12       63.29       72.21      1.21 o
   4   4  12        2.28        2.77      0.42 o
   5   4  12        2.53        2.36      0.33 o
   6   4  12        0.38        0.16      0.28 o
   7   4  12        0.01       -0.01      0.41 o
   8   4  12        0.00        0.14      0.69 o
  -4   5  12        0.09       -0.27      0.46 o
  -3   5  12        1.20        0.34      0.46 o
  -2   5  12        1.89        2.03      0.40 o
  -1   5  12        2.65        2.54      0.41 o
   0   5  12        8.84        9.17      0.66 o
   1   5  12        3.17        2.78      0.25 o
   2   5  12        0.17        0.30      0.20 o
   3   5  12       12.58       13.60      0.59 o
   4   5  12       18.44       19.42      1.30 o
   5   5  12        0.59        0.46      0.30 o
   6   5  12        0.23       -0.29      0.29 o
   7   5  12        0.44        0.35      0.34 o
   8   5  12        0.00        0.34      0.66 o
  -3   6  12        0.05       -0.46      0.49 o
  -2   6  12        0.09       -0.15      0.34 o
  -1   6  12        1.01        0.78      0.52 o
   0   6  12        0.03        0.07      0.27 o
   1   6  12        0.01       -0.03      0.26 o
   2   6  12        0.69        0.46      0.35 o
   3   6  12        0.03        0.14      0.26 o
   4   6  12        0.00       -0.26      0.26 o
   5   6  12        0.15       -0.05      0.29 o
   6   6  12        0.24        0.14      0.33 o
   7   6  12        0.11       -0.07      0.36 o
  -2   7  12        0.00       -0.31      0.31 o
  -1   7  12        0.03       -0.27      0.27 o
   0   7  12        0.31        0.66      0.55 o
   1   7  12        0.29        0.32      0.52 o
   2   7  12        1.22        1.50      0.50 o
   3   7  12        0.09        0.27      0.51 o
   4   7  12        0.00       -0.36      0.36 o
   5   7  12        0.05       -0.05      0.32 o
   6   7  12        0.25        0.16      0.36 o
   7   7  12        0.00        0.26      0.51 o
   0   8  12        0.78        0.44      0.62 o
   1   8  12        0.55        0.78      0.65 o
   2   8  12        1.49        1.52      0.66 o
   3   8  12        1.10        1.00      0.65 o
   4   8  12        0.14       -0.28      0.56 o
   5   8  12        0.22       -0.21      0.49 o
  -3  -6  13        0.02       -0.01      0.54 o
  -2  -6  13        0.13        0.07      0.50 o
  -1  -6  13        0.33       -0.13      0.67 o
   0  -6  13        0.10       -0.57      0.66 o
   1  -6  13        0.09        0.88      0.65 o
   2  -6  13        0.01        0.63      0.67 o
  -5  -5  13        0.21        0.51      0.58 o
  -4  -5  13        0.07        0.04      0.60 o
  -3  -5  13        1.70        1.56      0.60 o
  -2  -5  13        0.03        0.24      0.48 o
  -1  -5  13        0.84        1.71      0.49 o
   0  -5  13        0.00        0.03      0.56 o
   1  -5  13        0.01        0.34      0.59 o
   2  -5  13        0.00        0.78      0.62 o
   3  -5  13        0.02        0.14      0.60 o
  -5  -4  13        2.04        3.03      0.68 o
  -4  -4  13        0.17        0.46      0.49 o
  -3  -4  13        0.01        0.04      0.53 o
  -2  -4  13        0.23       -0.46      0.46 o
  -1  -4  13        0.17       -0.24      0.46 o
   0  -4  13        0.41       -0.14      0.40 o
   1  -4  13        2.70        2.78      0.67 o
   2  -4  13        0.20        0.14      0.53 o
   3  -4  13        1.48        1.99      0.63 o
   4  -4  13        0.12        0.37      0.57 o
   5  -4  13        0.00        0.72      0.55 o
  -6  -3  13        4.28        6.19      1.13 o
  -5  -3  13        3.98        5.02      0.75 o
  -4  -3  13        0.43       -0.27      0.47 o
  -3  -3  13        0.21       -0.15      0.44 o
  -2  -3  13        3.80        2.78      0.56 o
  -1  -3  13       11.89       10.37      0.76 o
   0  -3  13        2.36        1.59      0.48 o
   1  -3  13        2.32        2.09      0.47 o
   2  -3  13        5.79        4.32      0.67 o
   3  -3  13        1.70        1.22      0.62 o
   4  -3  13        1.85        2.27      0.63 o
   5  -3  13        0.04       -0.07      0.55 o
  -6  -2  13        0.00        0.53      0.75 o
  -5  -2  13        0.94        1.13      0.50 o
  -4  -2  13        0.18       -0.03      0.72 o
  -3  -2  13       12.14       11.33      0.78 o
  -2  -2  13        0.21        0.35      0.37 o
  -1  -2  13        2.04        3.64      0.52 o
   0  -2  13       99.48       99.95      1.78 o
   1  -2  13       18.61       19.78      0.85 o
   2  -2  13        5.11        4.24      0.47 o
   3  -2  13        1.09        0.11      0.49 o
   4  -2  13        2.58        2.57      0.67 o
   5  -2  13        2.89        4.33      0.75 o
   6  -2  13        0.06        0.98      0.56 o
  -6  -1  13        0.01        0.52      0.73 o
  -5  -1  13        0.01        0.06      0.66 o
  -4  -1  13        0.00       -0.10      0.41 o
  -3  -1  13        0.20       -0.06      0.37 o
  -2  -1  13        2.71        3.19      0.48 o
  -1  -1  13        4.68        4.75      0.38 o
   0  -1  13        3.50        3.78      0.47 o
   1  -1  13       41.54       42.07      1.12 o
   2  -1  13       10.98       14.75      0.73 o
   3  -1  13        4.47        4.84      0.46 o
   4  -1  13        0.52        0.57      0.49 o
   5  -1  13       12.57       13.79      1.11 o
   6  -1  13       13.91       16.36      1.18 o
   7  -1  13        0.00        0.27      0.57 o
  -6   0  13        1.15        1.51      0.76 o
  -5   0  13        0.66       -0.66      0.66 o
  -4   0  13        1.80        2.75      0.49 o
  -3   0  13        2.16        2.02      0.45 o
  -2   0  13        0.25        0.04      0.25 o
  -1   0  13        1.09        1.25      0.26 o
   0   0  13        2.63        2.61      0.26 o
   1   0  13        7.47        6.88      0.85 o
   2   0  13       20.99       21.44      0.79 o
   3   0  13        1.91        2.04      0.37 o
   4   0  13        7.38        5.55      0.46 o
   5   0  13        4.33        4.28      0.70 o
   6   0  13        0.43        0.47      0.55 o
   7   0  13        2.01        2.51      0.69 o
  -6   1  13        0.09        0.65      0.75 o
  -5   1  13        0.30       -0.20      0.62 o
  -4   1  13        0.58        0.70      0.66 o
  -3   1  13        4.01        2.93      0.48 o
  -2   1  13        1.51        1.41      0.29 o
  -1   1  13       15.01       16.13      0.78 o
   0   1  13        3.50        2.79      0.43 o
   1   1  13        0.00       -0.30      0.30 o
   2   1  13       17.17       17.77      0.71 o
   3   1  13        5.39        7.01      0.60 o
   4   1  13        0.61        0.41      0.27 o
   5   1  13        2.16        2.41      0.40 o
   6   1  13        0.45        0.09      0.37 o
   7   1  13        0.15        0.24      0.40 o
  -5   2  13        0.77        0.98      0.73 o
  -4   2  13        6.30        5.94      0.89 o
  -3   2  13       50.71       53.33      1.87 o
  -2   2  13        2.16        2.88      0.56 o
  -1   2  13        2.08        1.62      0.37 o
   0   2  13       77.04       73.82      1.69 o
   1   2  13       27.20       31.04      0.91 o
   2   2  13        0.82       -0.35      0.35 o
   3   2  13        0.50        0.04      0.33 o
   4   2  13        0.05       -0.02      0.25 o
   5   2  13        4.47        4.08      0.46 o
   6   2  13        0.31       -0.26      0.35 o
   7   2  13        0.01       -0.35      0.35 o
   8   2  13        0.00        0.11      0.60 o
  -5   3  13        0.25        0.60      0.67 o
  -4   3  13        0.15        0.46      0.65 o
  -3   3  13       12.16       16.30      1.21 o
  -2   3  13       14.97       18.00      0.79 o
  -1   3  13        2.14        2.66      0.40 o
   0   3  13        0.06       -0.28      0.30 o
   1   3  13       12.91        9.90      0.66 o
   2   3  13        2.02        1.13      0.57 o
   3   3  13        1.92        3.70      0.48 o
   4   3  13        1.03        1.55      0.32 o
   5   3  13        2.31        2.40      0.49 o
   6   3  13        0.99        1.31      0.34 o
   7   3  13        0.02       -0.37      0.37 o
   8   3  13        0.00       -0.09      0.60 o
  -4   4  13        0.07       -0.39      0.52 o
  -3   4  13        0.70       -0.15      0.65 o
  -2   4  13        1.26        0.45      0.39 o
  -1   4  13        2.18        1.80      0.31 o
   0   4  13       12.79       12.85      0.56 o
   1   4  13        0.02       -0.04      0.21 o
   2   4  13        0.58        0.71      0.40 o
   3   4  13       16.90       21.15      0.75 o
   4   4  13       18.20       17.33      0.64 o
   5   4  13        0.32        0.15      0.28 o
   6   4  13        0.70        1.20      0.39 o
   7   4  13        2.40        3.06      0.53 o
   8   4  13        0.14       -0.49      0.63 o
  -3   5  13        0.11       -0.26      0.38 o
  -2   5  13        2.77        2.12      0.59 o
  -1   5  13        8.52        7.76      0.60 o
   0   5  13        0.09        0.42      0.26 o
   1   5  13        1.09        1.43      0.26 o
   2   5  13        0.00        0.39      0.23 o
   3   5  13        6.10        6.16      0.44 o
   4   5  13        1.65        1.82      0.49 o
   5   5  13        0.49        0.16      0.32 o
   6   5  13        0.23        0.26      0.33 o
   7   5  13        0.02       -0.15      0.35 o
  -3   6  13        0.24        0.09      0.52 o
  -2   6  13        1.41        1.55      0.59 o
  -1   6  13        0.82        0.34      0.55 o
   0   6  13        0.47       -0.18      0.34 o
   1   6  13        0.15       -0.28      0.31 o
   2   6  13        0.71        0.51      0.37 o
   3   6  13        0.02       -0.12      0.27 o
   4   6  13        0.14        0.62      0.31 o
   5   6  13        0.00       -0.31      0.31 o
   6   6  13        0.20        0.09      0.35 o
   7   6  13        0.87        1.87      0.52 o
  -1   7  13        0.13        0.14      0.58 o
   0   7  13        0.01       -0.56      0.56 o
   1   7  13        0.04       -0.16      0.55 o
   2   7  13        0.31        0.57      0.57 o
   3   7  13        0.22        0.17      0.41 o
   4   7  13        0.03       -0.40      0.40 o
   5   7  13        0.61        1.06      0.36 o
   6   7  13        1.39        1.84      0.42 o
   1   8  13        0.00        0.27      0.60 o
   2   8  13        0.01        1.26      0.65 o
   3   8  13        0.03        1.05      0.65 o
   4   8  13        0.03       -0.31      0.49 o
   5   8  13        0.24        1.01      0.53 o
  -2  -6  14        0.01       -0.29      0.69 o
  -1  -6  14        0.18       -0.26      0.69 o
   0  -6  14        0.24       -0.65      0.65 o
   1  -6  14        0.14        0.52      0.69 o
  -4  -5  14        0.23        0.71      0.64 o
  -3  -5  14        0.37        1.73      0.92 o
  -2  -5  14        0.20       -0.35      0.50 o
  -1  -5  14        0.27        0.21      0.47 o
   0  -5  14        0.02       -0.50      0.59 o
   1  -5  14        0.00        0.23      0.60 o
   2  -5  14        0.49        0.85      0.63 o
   3  -5  14        0.39        1.51      0.67 o
  -5  -4  14        2.03        3.44      0.70 o
  -4  -4  14        0.18        0.16      0.60 o
  -3  -4  14        1.49        2.66      0.80 o
  -2  -4  14        3.44        2.49      0.59 o
  -1  -4  14        0.00       -0.45      0.45 o
   0  -4  14        0.37        0.51      0.45 o
   1  -4  14        0.30        0.22      0.60 o
   2  -4  14        1.61        1.31      0.63 o
   3  -4  14        0.00        0.53      0.60 o
   4  -4  14        0.00        0.03      0.59 o
  -5  -3  14        1.55        2.77      0.61 o
  -4  -3  14        0.36        0.39      0.49 o
  -3  -3  14        0.01       -0.28      0.46 o
  -2  -3  14        2.03        0.91      0.71 o
  -1  -3  14        0.00       -0.47      0.47 o
   0  -3  14        7.37        6.87      0.64 o
   1  -3  14        0.38        0.43      0.52 o
   2  -3  14        0.04        0.01      0.56 o
   3  -3  14        3.74        3.69      0.78 o
   4  -3  14        0.07       -0.56      0.56 o
   5  -3  14        0.84        0.23      0.63 o
  -5  -2  14        3.19        3.79      0.93 o
  -4  -2  14        0.16       -0.45      0.45 o
  -3  -2  14        4.86        5.30      0.64 o
  -2  -2  14        4.68        4.65      0.60 o
  -1  -2  14        5.52        5.04      0.62 o
   0  -2  14       21.74       26.05      1.04 o
   1  -2  14        2.39        2.40      0.47 o
   2  -2  14        2.63        3.16      0.46 o
   3  -2  14        0.54        0.66      0.55 o
   4  -2  14        0.10       -0.55      0.55 o
   5  -2  14        1.16        0.86      0.65 o
   6  -2  14        0.36       -0.32      0.55 o
  -5  -1  14        0.49        0.82      0.75 o
  -4  -1  14        8.36        8.35      0.71 o
  -3  -1  14        4.95        4.44      0.58 o
  -2  -1  14        0.82        0.92      0.43 o
  -1  -1  14        0.66        0.74      0.50 o
   0  -1  14        0.00        0.36      0.41 o
   1  -1  14       17.05       19.82      0.90 o
   2  -1  14        9.62       12.79      0.72 o
   3  -1  14        0.07        0.05      0.33 o
   4  -1  14        3.06        2.55      0.63 o
   5  -1  14        8.50        7.32      0.88 o
   6  -1  14        1.50        1.61      0.69 o
  -5   0  14        0.02       -0.17      0.67 o
  -4   0  14        0.07        0.43      0.65 o
  -3   0  14        2.35        1.86      0.47 o
  -2   0  14        0.01        0.03      0.39 o
  -1   0  14        0.87        0.94      0.38 o
   0   0  14        0.06       -0.35      0.35 o
   1   0  14        5.42        5.45      0.52 o
   2   0  14        7.59        7.63      0.56 o
   3   0  14        5.61        4.38      0.65 o
   4   0  14        3.91        3.41      0.44 o
   5   0  14        5.76        6.70      0.80 o
   6   0  14        6.66        7.12      0.86 o
   7   0  14        2.04        2.76      0.73 o
  -5   1  14        0.25       -0.16      0.70 o
  -4   1  14        0.11       -0.22      0.63 o
  -3   1  14        2.06        1.59      0.46 o
  -2   1  14        1.56        1.95      0.42 o
  -1   1  14        3.66        3.76      0.50 o
   0   1  14       25.63       30.10      0.98 o
   1   1  14        0.19       -0.11      0.47 o
   2   1  14        0.54        0.63      0.35 o
   3   1  14       22.03       19.94      0.77 o
   4   1  14        0.59        0.48      0.35 o
   5   1  14        0.15        0.50      0.35 o
   6   1  14        1.03        1.25      0.43 o
   7   1  14        0.25       -0.30      0.60 o
  -5   2  14        4.09        3.69      0.88 o
  -4   2  14        0.11       -0.27      0.67 o
  -3   2  14        1.32        0.07      0.66 o
  -2   2  14       11.20       13.48      1.24 o
  -1   2  14        5.68        4.80      0.67 o
   0   2  14       14.73       16.02      0.73 o
   1   2  14       11.92       11.55      0.66 o
   2   2  14        0.03       -0.32      0.32 o
   3   2  14        0.72        0.35      0.36 o
   4   2  14        0.61        0.11      0.28 o
   5   2  14        0.39        0.17      0.35 o
   6   2  14        1.04        0.72      0.62 o
   7   2  14        0.02       -0.55      0.55 o
  -4   3  14        6.46        5.60      0.90 o
  -3   3  14       25.51       32.12      1.54 o
  -2   3  14        3.21        3.37      0.70 o
  -1   3  14        0.00       -0.32      0.32 o
   0   3  14        0.38        0.56      0.33 o
   1   3  14        5.89        5.48      0.52 o
   2   3  14        0.98       -0.27      0.38 o
   3   3  14        3.21        2.44      0.58 o
   4   3  14        0.10       -0.14      0.57 o
   5   3  14        0.17       -0.03      0.28 o
   6   3  14        1.33        0.65      0.34 o
   7   3  14        0.54        0.39      0.44 o
  -4   4  14        0.02       -0.14      0.55 o
  -3   4  14        0.03       -0.14      0.53 o
  -2   4  14        0.64        1.03      0.56 o
  -1   4  14        0.32       -0.13      0.52 o
   0   4  14        0.06       -0.29      0.34 o
   1   4  14        4.74        5.27      0.60 o
   2   4  14       44.14       50.92      1.40 o
   3   4  14        1.27        1.31      0.37 o
   4   4  14        0.12        0.60      0.32 o
   5   4  14        0.68        0.56      0.30 o
   6   4  14        2.91        3.74      0.42 o
   7   4  14        0.37        0.60      0.44 o
  -3   5  14        0.00       -0.22      0.50 o
  -2   5  14        1.37        1.21      0.57 o
  -1   5  14        2.83        3.11      0.65 o
   0   5  14        0.77        0.84      0.37 o
   1   5  14        1.56        1.45      0.41 o
   2   5  14       13.48       16.43      0.69 o
   3   5  14       17.38       19.97      0.63 o
   4   5  14       12.47       12.20      0.75 o
   5   5  14        0.01        0.11      0.32 o
   6   5  14        0.08        0.54      0.35 o
   7   5  14        0.10        0.62      0.51 o
  -2   6  14        0.09       -0.33      0.52 o
  -1   6  14        1.08        0.57      0.55 o
   0   6  14        1.06        0.92      0.41 o
   1   6  14        0.33       -0.08      0.38 o
   2   6  14        1.50        0.89      0.42 o
   3   6  14        0.64        0.56      0.42 o
   4   6  14        0.12        0.21      0.31 o
   5   6  14        0.12       -0.12      0.31 o
   6   6  14        0.21        0.00      0.37 o
  -1   7  14        0.04       -0.29      0.56 o
   0   7  14        0.16       -0.50      0.56 o
   1   7  14        0.49        0.65      0.59 o
   2   7  14        0.00       -0.17      0.56 o
   3   7  14        0.01       -0.39      0.39 o
   4   7  14        0.12       -0.42      0.42 o
   5   7  14        0.41       -0.16      0.51 o
   6   7  14        0.29        0.56      0.39 o
   2   8  14        0.51        0.89      0.63 o
   3   8  14        0.15        0.19      0.65 o
   4   8  14        0.00       -0.09      0.49 o
  -3  -5  15        0.01        0.16      0.85 o
  -2  -5  15        0.11        0.05      0.53 o
  -1  -5  15        0.10        0.56      0.53 o
   0  -5  15        0.01        0.72      0.69 o
   1  -5  15        0.09       -0.06      0.66 o
   2  -5  15        0.00        0.88      0.70 o
  -4  -4  15        0.00        0.29      0.59 o
  -3  -4  15        1.55        2.06      0.90 o
  -2  -4  15        1.41        2.18      0.59 o
  -1  -4  15        0.06       -0.32      0.47 o
   0  -4  15        0.01       -0.05      0.43 o
   1  -4  15        0.45        0.49      0.63 o
   2  -4  15        0.33        0.24      0.65 o
   3  -4  15        0.18        0.23      0.62 o
  -4  -3  15        0.18        0.10      0.53 o
  -3  -3  15        0.12       -0.48      0.48 o
  -2  -3  15        2.43        3.05      1.05 o
  -1  -3  15        0.67        0.29      0.52 o
   0  -3  15        3.96        4.57      0.62 o
   1  -3  15        1.33        2.13      0.48 o
   2  -3  15        1.98        3.30      0.75 o
   3  -3  15        4.29        4.12      0.83 o
   4  -3  15        0.02       -0.10      0.63 o
   5  -3  15        0.03       -0.13      0.62 o
  -5  -2  15        0.00        0.57      0.80 o
  -4  -2  15        0.72        0.52      0.49 o
  -3  -2  15        0.34       -0.25      0.85 o
  -2  -2  15        0.08       -0.40      0.45 o
  -1  -2  15       21.08       20.67      1.08 o
   0  -2  15        5.60        4.37      0.65 o
   1  -2  15       10.41       11.10      2.10 o
   2  -2  15        0.98        1.54      0.42 o
   3  -2  15        0.01        0.10      0.59 o
   4  -2  15        2.03        3.20      0.75 o
   5  -2  15        0.60        0.03      0.65 o
  -5  -1  15        0.53        2.17      0.83 o
  -4  -1  15        2.33        2.89      0.55 o
  -3  -1  15        0.04        0.10      0.47 o
  -2  -1  15        7.46        7.41      0.65 o
  -1  -1  15        1.06        0.64      0.45 o
   0  -1  15        0.08        0.92      0.49 o
   1  -1  15        3.39        2.96      0.52 o
   2  -1  15        0.58        1.35      0.42 o
   3  -1  15        0.00       -0.31      0.39 o
   4  -1  15        1.20        1.35      0.62 o
   5  -1  15        0.00        0.24      0.63 o
   6  -1  15        0.26       -0.59      0.59 o
  -5   0  15        0.14        0.30      0.73 o
  -4   0  15        1.15        2.22      0.76 o
  -3   0  15        5.57        6.01      0.65 o
  -2   0  15        4.12        3.32      0.53 o
  -1   0  15        0.07        0.22      0.40 o
   0   0  15        0.02       -0.27      0.39 o
   1   0  15        0.79        1.03      0.42 o
   2   0  15        1.05        0.77      0.55 o
   3   0  15        9.26        7.79      0.58 o
   4   0  15        0.65        0.46      0.37 o
   5   0  15        2.04        1.68      0.66 o
   6   0  15       11.44       15.30      1.19 o
  -5   1  15        0.46        1.42      0.78 o
  -4   1  15        0.22       -0.65      0.65 o
  -3   1  15        0.31        0.21      0.71 o
  -2   1  15        0.40        0.05      0.43 o
  -1   1  15        0.12       -0.30      0.38 o
   0   1  15        0.21        0.20      0.40 o
   1   1  15        0.06       -0.19      0.35 o
   2   1  15        1.08        0.87      0.36 o
   3   1  15        0.46        0.17      0.36 o
   4   1  15        1.43        2.09      0.50 o
   5   1  15        1.93        2.14      0.66 o
   6   1  15        1.39        1.31      0.66 o
   7   1  15        0.18        0.72      0.66 o
  -4   2  15        0.48        0.43      0.70 o
  -3   2  15        8.91        7.00      0.99 o
  -2   2  15       10.14       11.36      0.95 o
  -1   2  15        7.16        7.77      0.60 o
   0   2  15       21.48       23.30      0.93 o
   1   2  15        2.27        1.63      0.44 o
   2   2  15        1.64        1.01      0.41 o
   3   2  15        0.84        0.76      0.37 o
   4   2  15        5.05        4.19      0.40 o
   5   2  15        0.00       -0.12      0.36 o
   6   2  15        0.03        0.08      0.42 o
   7   2  15        0.13       -0.01      0.65 o
  -4   3  15        6.32        6.53      0.93 o
  -3   3  15        0.88        1.03      0.67 o
  -2   3  15       12.06       14.09      1.15 o
  -1   3  15        0.46        0.50      0.52 o
   0   3  15        0.07       -0.12      0.37 o
   1   3  15        0.02       -0.31      0.31 o
   2   3  15        0.18       -0.24      0.37 o
   3   3  15        0.07       -0.39      0.39 o
   4   3  15        1.46        1.79      0.36 o
   5   3  15        0.88        0.70      0.35 o
   6   3  15        0.00        0.08      0.32 o
   7   3  15        0.06        0.40      0.63 o
  -3   4  15        1.24        0.60      0.59 o
  -2   4  15        2.05        1.91      0.65 o
  -1   4  15        0.12        0.32      0.56 o
   0   4  15        0.25        0.12      0.37 o
   1   4  15        1.91        1.17      0.42 o
   2   4  15        6.09        6.09      0.61 o
   3   4  15        4.59        4.12      0.44 o
   4   4  15       10.91       10.68      0.70 o
   5   4  15        0.06        0.33      0.34 o
   6   4  15        0.54        0.66      0.37 o
   7   4  15        0.83        0.13      0.69 o
  -2   5  15        0.81        1.44      0.62 o
  -1   5  15        0.71        1.05      0.57 o
   0   5  15        1.76        1.46      0.63 o
   1   5  15        5.27        5.03      0.54 o
   2   5  15       20.63       23.74      0.66 o
   3   5  15       25.28       28.65      0.75 o
   4   5  15        0.51        1.39      0.38 o
   5   5  15        0.38        0.46      0.35 o
   6   5  15        0.03        0.12      0.36 o
   7   5  15        0.07       -0.20      0.69 o
  -1   6  15        0.05       -0.56      0.56 o
   0   6  15        0.10        0.39      0.62 o
   1   6  15        0.51        0.54      0.44 o
   2   6  15        0.01        0.43      0.34 o
   3   6  15        1.17        1.21      0.46 o
   4   6  15        0.55        0.52      0.35 o
   5   6  15        0.09       -0.01      0.35 o
   6   6  15        0.00       -0.22      0.37 o
   0   7  15        0.09       -0.24      0.40 o
   1   7  15        0.16       -0.55      0.55 o
   2   7  15        0.03        0.03      0.62 o
   3   7  15        0.02        0.15      0.40 o
   4   7  15        0.00       -0.24      0.47 o
   5   7  15        0.13       -0.05      0.51 o
  -2  -5  16        0.14        0.00      0.80 o
  -1  -5  16        0.13        0.03      0.73 o
   0  -5  16        0.42        0.82      0.78 o
   1  -5  16        0.04        0.04      0.73 o
  -3  -4  16        0.40        0.70      0.61 o
  -2  -4  16        0.02       -0.58      0.58 o
  -1  -4  16        0.00       -0.14      0.50 o
   0  -4  16        0.10        0.13      0.47 o
   1  -4  16        0.16        0.39      0.65 o
   2  -4  16        0.01       -0.34      0.63 o
   3  -4  16        0.11       -0.40      0.67 o
  -4  -3  16        0.01       -0.29      0.55 o
  -3  -3  16        0.07       -0.16      0.54 o
  -2  -3  16        0.26       -0.51      0.51 o
  -1  -3  16        0.68        0.29      0.84 o
   0  -3  16        0.82        1.06      0.52 o
   1  -3  16        0.20        0.31      0.44 o
   2  -3  16        0.57        0.82      0.66 o
   3  -3  16        0.10       -0.65      0.65 o
   4  -3  16        0.05        0.23      0.66 o
  -4  -2  16        0.09        0.54      0.54 o
  -3  -2  16        0.14        0.17      0.52 o
  -2  -2  16        0.30        0.68      0.53 o
  -1  -2  16        3.36        2.07      0.62 o
   0  -2  16        1.23        0.50      0.55 o
   1  -2  16        7.70        7.28      0.86 o
   2  -2  16        0.93        0.26      0.41 o
   3  -2  16        1.05        0.75      0.63 o
   4  -2  16        0.64        0.80      0.69 o
   5  -2  16        0.03        0.26      0.66 o
  -4  -1  16        0.16       -0.01      0.73 o
  -3  -1  16        4.73        5.15      0.67 o
  -2  -1  16        2.50        2.17      0.57 o
  -1  -1  16        3.24        3.84      1.25 o
   0  -1  16       54.72       59.41      4.10 o
   1  -1  16       21.40       24.44      1.05 o
   2  -1  16        0.55        0.58      0.42 o
   3  -1  16        0.00        0.04      0.39 o
   4  -1  16        0.33        0.07      0.59 o
   5  -1  16        0.23        0.00      0.66 o
  -4   0  16        0.00        0.04      0.70 o
  -3   0  16        0.42       -0.08      0.47 o
  -2   0  16        0.42        0.88      0.48 o
  -1   0  16        0.61        1.03      0.47 o
   0   0  16        1.85        1.91      0.50 o
   1   0  16        9.24       11.47      2.85 o
   2   0  16        0.00        0.37      0.42 o
   3   0  16        0.55        0.53      0.40 o
   4   0  16        1.39        1.38      0.62 o
   5   0  16        2.38        2.05      0.69 o
   6   0  16        0.04       -0.30      0.65 o
  -4   1  16        0.01        0.79      0.78 o
  -3   1  16        0.00       -0.17      0.67 o
  -2   1  16        2.41        2.32      0.51 o
  -1   1  16        0.70        0.77      0.45 o
   0   1  16        0.18       -0.06      0.38 o
   1   1  16        2.17        1.84      0.45 o
   2   1  16        0.37        0.82      0.42 o
   3   1  16        3.53        3.46      0.49 o
   4   1  16        7.47        7.70      0.85 o
   5   1  16        1.73        1.35      0.69 o
   6   1  16        0.12       -0.52      0.60 o
  -4   2  16        0.74        0.42      0.78 o
  -3   2  16        2.00        0.85      0.76 o
  -2   2  16        3.90        4.41      0.56 o
  -1   2  16        8.47        8.20      0.79 o
   0   2  16        0.43       -0.27      0.40 o
   1   2  16        2.15        1.37      0.43 o
   2   2  16        0.25       -0.30      0.38 o
   3   2  16        2.08        1.74      0.46 o
   4   2  16        1.13        1.74      0.36 o
   5   2  16        0.01       -0.36      0.36 o
   6   2  16        0.06       -0.40      0.40 o
  -3   3  16        1.42        2.33      0.80 o
  -2   3  16       14.02       17.88      1.32 o
  -1   3  16        5.83        4.48      0.75 o
   0   3  16        2.88        1.44      0.46 o
   1   3  16        7.72        5.88      0.60 o
   2   3  16        0.16       -0.25      0.42 o
   3   3  16        0.19       -0.18      0.43 o
   4   3  16        0.59        0.22      0.34 o
   5   3  16        0.04       -0.30      0.30 o
   6   3  16        0.32       -0.27      0.42 o
   7   3  16        0.08        0.46      0.70 o
  -3   4  16        1.27        0.95      0.66 o
  -2   4  16        0.07        1.39      0.66 o
  -1   4  16        1.87        3.23      0.72 o
   0   4  16        0.07       -0.03      0.40 o
   1   4  16        0.00       -0.42      0.42 o
   2   4  16        0.08       -0.16      0.45 o
   3   4  16        4.93        3.51      0.66 o
   4   4  16        2.22        2.67      0.36 o
   5   4  16        1.69        2.88      0.43 o
   6   4  16        2.49        3.10      0.46 o
  -2   5  16        1.28        1.88      0.69 o
  -1   5  16        0.10       -0.53      0.53 o
   0   5  16        0.12       -0.46      0.57 o
   1   5  16        0.13        1.37      0.48 o
   2   5  16        0.05        0.85      0.39 o
   3   5  16        0.40        1.28      0.33 o
   4   5  16        0.59        1.51      0.39 o
   5   5  16        0.21        0.20      0.37 o
   6   5  16        0.13        0.76      0.39 o
  -1   6  16        0.79        0.44      0.66 o
   0   6  16        0.01       -0.50      0.62 o
   1   6  16        3.26        4.30      0.58 o
   2   6  16        0.00        0.51      0.37 o
   3   6  16        0.60        1.56      0.50 o
   4   6  16        0.32        0.85      0.49 o
   5   6  16        0.19       -0.05      0.35 o
   1   7  16        0.01       -0.10      0.63 o
   2   7  16        0.00        0.78      0.66 o
   3   7  16        0.04       -0.43      0.43 o
   4   7  16        0.24        1.10      0.53 o
  -2  -4  17        0.13        0.18      0.57 o
  -1  -4  17        0.02        0.11      0.70 o
   0  -4  17        0.01        0.03      0.70 o
   1  -4  17        0.21       -0.39      0.67 o
   2  -4  17        0.08       -0.09      0.66 o
  -3  -3  17        0.46        0.58      0.62 o
  -2  -3  17        0.72        0.12      0.57 o
  -1  -3  17        0.03       -0.50      0.50 o
   0  -3  17        0.08       -0.48      0.48 o
   1  -3  17        0.21        0.26      0.69 o
   2  -3  17        0.55        1.25      0.73 o
   3  -3  17        0.12       -0.04      0.72 o
  -3  -2  17        0.03       -0.06      0.54 o
  -2  -2  17        0.05       -0.19      0.51 o
  -1  -2  17        0.70        0.38      0.75 o
   0  -2  17        8.87        9.15      0.93 o
   1  -2  17        0.60        0.83      0.51 o
   2  -2  17        0.02       -0.37      0.57 o
   3  -2  17        2.91        3.19      0.83 o
   4  -2  17        1.42        1.32      0.76 o
  -4  -1  17        0.41        1.12      0.83 o
  -3  -1  17        0.07        0.23      0.53 o
  -2  -1  17        1.99        2.91      0.65 o
  -1  -1  17        1.30        1.25      0.57 o
   0  -1  17        4.53        5.78      0.75 o
   1  -1  17        5.92        7.73      0.73 o
   2  -1  17        0.85        0.64      0.45 o
   3  -1  17        0.04       -0.59      0.59 o
   4  -1  17        0.03       -0.17      0.63 o
   5  -1  17        0.15       -0.62      0.62 o
  -4   0  17        1.28        1.09      0.79 o
  -3   0  17        2.23        1.75      0.55 o
  -2   0  17        1.35        1.58      0.55 o
  -1   0  17        0.97        0.60      0.50 o
   0   0  17        1.96        2.74      0.56 o
   1   0  17        8.65        9.96      1.32 o
   2   0  17        0.68        1.97      0.50 o
   3   0  17        0.19       -0.13      0.40 o
   4   0  17        0.00       -0.55      0.55 o
   5   0  17        0.00        0.13      0.62 o
  -4   1  17        0.57        0.11      0.78 o
  -3   1  17        0.01       -0.09      0.70 o
  -2   1  17        0.01        0.02      0.47 o
  -1   1  17        0.33        0.44      0.86 o
   0   1  17        0.93        0.85      0.48 o
   1   1  17        1.09        1.08      0.44 o
   2   1  17        6.47        6.46      0.63 o
   3   1  17        0.87        0.87      0.67 o
   4   1  17        0.22        0.60      0.45 o
   5   1  17        0.70        0.67      0.65 o
   6   1  17        2.53        3.60      0.85 o
  -3   2  17        0.18       -0.46      0.70 o
  -2   2  17        0.95        0.57      0.70 o
  -1   2  17        0.80        1.13      0.48 o
   0   2  17        0.26        0.65      0.44 o
   1   2  17        2.01        1.35      0.46 o
   2   2  17        0.01       -0.09      0.42 o
   3   2  17        2.58        2.01      0.50 o
   4   2  17        2.85        3.46      0.44 o
   5   2  17        1.20        0.95      0.46 o
   6   2  17        0.02       -0.39      0.62 o
  -3   3  17        4.43        3.82      0.86 o
  -2   3  17        3.54        4.25      0.88 o
  -1   3  17        2.85        3.57      0.57 o
   0   3  17        3.35        2.91      1.03 o
   1   3  17        1.51        1.00      0.46 o
   2   3  17        0.52        0.13      0.46 o
   3   3  17        0.49        0.62      0.46 o
   4   3  17        0.00       -0.27      0.35 o
   5   3  17        0.01       -0.40      0.43 o
   6   3  17        0.22       -0.49      0.66 o
  -2   4  17        1.82        2.78      0.82 o
  -1   4  17        4.89        5.02      0.86 o
   0   4  17        2.01        2.48      0.52 o
   1   4  17        4.47        4.65      0.60 o
   2   4  17        1.27        0.69      0.51 o
   3   4  17        1.38        1.83      0.43 o
   4   4  17        0.02        0.58      0.38 o
   5   4  17        0.02       -0.04      0.37 o
   6   4  17        0.02        0.16      0.48 o
  -1   5  17        0.14       -0.63      0.63 o
   0   5  17        1.12        1.92      0.76 o
   1   5  17        8.71        9.67      0.74 o
   2   5  17        6.27        6.33      0.98 o
   3   5  17        1.59        1.99      0.35 o
   4   5  17        1.88        2.09      0.44 o
   5   5  17        0.65        0.86      0.39 o
   0   6  17        0.41        0.55      0.67 o
   1   6  17        0.54        0.38      0.50 o
   2   6  17        0.88        0.68      0.39 o
   3   6  17        0.72        0.41      0.49 o
   4   6  17        1.33        1.74      0.56 o
   5   6  17        0.12        0.72      0.54 o
  -2  -3  18        0.52        0.06      0.60 o
  -1  -3  18        0.10        0.15      0.65 o
   0  -3  18        0.03       -0.14      0.52 o
   1  -3  18        0.10       -0.42      0.67 o
   2  -3  18        0.12        0.23      0.70 o
  -2  -2  18        1.26        2.08      0.67 o
  -1  -2  18        0.21       -0.55      0.55 o
   0  -2  18        0.21        0.29      0.57 o
   1  -2  18        1.59        1.67      0.56 o
   2  -2  18        0.00        0.17      0.67 o
   3  -2  18        0.02        0.13      0.70 o
  -3  -1  18        0.54       -0.32      0.81 o
  -2  -1  18        1.92        3.26      0.68 o
  -1  -1  18        4.73        6.75      0.96 o
   0  -1  18        9.03        9.12      0.83 o
   1  -1  18        7.61       10.93      2.00 o
   2  -1  18        0.91        1.23      0.50 o
   3  -1  18        0.01        0.49      0.66 o
   4  -1  18        1.26        2.33      0.78 o
  -3   0  18        0.01        0.37      0.78 o
  -2   0  18        0.42        0.17      0.54 o
  -1   0  18        0.04       -0.01      0.50 o
   0   0  18        0.15        0.13      0.52 o
   1   0  18        0.56        1.64      0.56 o
   2   0  18        1.83        1.85      0.52 o
   3   0  18        0.02       -0.09      0.43 o
   4   0  18        0.05        0.07      0.62 o
   5   0  18        0.99        0.50      0.75 o
  -3   1  18        0.43        0.29      0.75 o
  -2   1  18        0.36        0.42      0.52 o
  -1   1  18        0.05        0.25      0.50 o
   0   1  18        0.03        0.32      0.48 o
   1   1  18        1.17        0.93      0.48 o
   2   1  18        0.09        0.24      0.44 o
   3   1  18        0.09       -0.42      0.42 o
   4   1  18        3.71        3.46      0.56 o
   5   1  18        0.01       -0.10      0.66 o
  -2   2  18        0.00        0.20      0.72 o
  -1   2  18        0.01        0.16      0.47 o
   0   2  18        1.19        1.03      0.50 o
   1   2  18        1.23        1.09      0.68 o
   2   2  18        1.28        1.02      0.57 o
   3   2  18        3.62        3.26      0.57 o
   4   2  18        0.61        0.24      0.52 o
   5   2  18        0.01       -0.23      0.63 o
  -2   3  18        0.05        1.39      0.78 o
  -1   3  18        3.85        4.43      0.88 o
   0   3  18        0.86        0.51      0.62 o
   1   3  18        1.81        2.00      0.57 o
   2   3  18        2.61        2.43      1.05 o
   3   3  18        0.64        0.45      0.49 o
   4   3  18        0.10       -0.27      0.46 o
   5   3  18        0.01       -0.40      0.45 o
  -1   4  18        0.11        0.82      0.73 o
   0   4  18        1.04       -0.20      0.70 o
   1   4  18        1.83        1.25      0.54 o
   2   4  18        0.12       -0.06      0.66 o
   3   4  18        0.02        0.20      0.41 o
   4   4  18        0.60        0.34      0.41 o
   5   4  18        0.12        0.40      0.39 o
   0   5  18        0.06        0.20      0.70 o
   1   5  18        3.01        4.09      0.90 o
   2   5  18        3.78        4.82      0.65 o
   3   5  18        0.05        0.27      0.52 o
   4   5  18        0.33       -0.39      0.39 o
   5   5  18        0.01        0.33      0.42 o
   2   6  18        4.02        4.61      0.65 o
   3   6  18        1.28        1.29      0.75 o
  -1  -2  19        0.25       -0.06      0.60 o
   0  -2  19        0.24       -0.25      0.58 o
   1  -2  19        0.52       -0.05      0.53 o
   2  -2  19        0.37        1.06      0.78 o
  -2  -1  19        1.22        1.41      0.65 o
  -1  -1  19        4.96        5.06      0.78 o
   0  -1  19        0.03        1.14      0.63 o
   1  -1  19        0.09        1.21      0.57 o
   2  -1  19        1.98        2.23      0.58 o
   3  -1  19        0.23        0.52      0.69 o
  -2   0  19        1.44        3.15      0.66 o
  -1   0  19        3.85        4.68      0.85 o
   0   0  19        7.01        7.37      0.79 o
   1   0  19        8.76        8.73      0.79 o
   2   0  19        0.39        1.12      0.51 o
   3   0  19        0.04       -0.45      0.45 o
   4   0  19        0.03        0.46      0.69 o
  -2   1  19        0.16       -0.02      0.55 o
  -1   1  19        0.57        0.75      1.05 o
   0   1  19        0.01        0.07      0.50 o
   1   1  19        0.09        0.97      0.53 o
   2   1  19        0.24       -0.16      0.49 o
   3   1  19        0.14       -0.09      0.47 o
   4   1  19        0.36        0.27      0.69 o
  -2   2  19        0.59        0.90      0.78 o
  -1   2  19        0.26        0.22      0.51 o
   0   2  19        0.14        0.00      0.47 o
   1   2  19        0.01       -0.37      0.46 o
   2   2  19        0.85        0.32      0.47 o
   3   2  19        0.08       -0.05      0.48 o
   4   2  19        0.09        0.16      0.48 o
   5   2  19        1.09        0.14      0.72 o
  -1   3  19        0.07       -0.06      0.73 o
   0   3  19        0.10       -0.22      0.50 o
   1   3  19        1.33        0.44      0.51 o
   2   3  19        0.14       -0.45      0.48 o
   3   3  19        0.38       -0.14      0.50 o
   4   3  19        0.30        0.07      0.39 o
   5   3  19        0.45        0.37      0.65 o
   0   4  19        1.10        1.18      0.78 o
   1   4  19        0.53        0.09      0.60 o
   2   4  19        0.14        0.96      0.54 o
   3   4  19        0.07       -0.07      0.98 o
   4   4  19        0.01        0.01      0.53 o
   1   5  19        0.13       -0.42      0.76 o
   2   5  19        0.12       -0.24      0.54 o
   3   5  19        0.02       -0.31      0.41 o
   0  -1  20        0.10        0.22      0.83 o
   1  -1  20        3.26        3.34      0.69 o
   2  -1  20        0.86        0.36      0.80 o
  -1   0  20        2.52        3.77      0.73 o
   0   0  20        3.16        3.21      0.72 o
   1   0  20        1.57        2.35      0.64 o
   2   0  20        1.27        1.46      0.57 o
   3   0  20        0.34        0.39      0.76 o
  -1   1  20        0.82        1.45      0.58 o
   0   1  20        1.17        1.71      0.60 o
   1   1  20        1.26        1.49      0.58 o
   2   1  20        0.75        0.86      0.78 o
   3   1  20        0.11        0.12      0.51 o
   0   2  20        0.03       -0.47      0.50 o
   1   2  20        0.00        0.37      0.53 o
   2   2  20        1.54        1.06      0.56 o
   3   2  20        0.50        0.83      0.55 o
   4   2  20        0.87        1.00      0.75 o
   0   3  20        0.05        0.12      0.53 o
   1   3  20        0.47        0.47      0.55 o
   2   3  20        0.61       -0.02      0.51 o
   3   3  20        0.02       -0.09      0.54 o
   2   4  20        0.36        0.10      0.55 o
 
